# Supplementary material for: Genome-wide identification, expression profile and evolutionary relationships of TPS genes in the neotropical fruit tree species Psidium cattleyanum
Source: Sci Rep. 2023 Mar 9;13:3930. doi: 10.1038/s41598-023-31061-5 (PMC9998390; doi:10.1038/s41598-023-31061-5)
Supplement: Supplementary file 2 — Supplementary Tables. [file 41598_2023_31061_MOESM2_ESM.xlsx]

## Sheet: TableS1. Red
Supplementary Table S1. Identified terpene synthase gene models in the Psidium cattleyanum red genome and features.
					Location				Motives												N terminal domain (PF01397)		C terminal domain (PF03936)
Classification	ID	Subfamily	Length	Exons	Scaffold	Gene Start (bp)	Gene End (bp)	Strand	DDxxD	DxDD	RR(x)8W	NSE/DTE	RXR	Annotation	Entry name	Organism	Score	Coverage	E-value	Per.Ident	start	end	start	end
Full	Pca_red_g50287	TPSa	561	7	NODE_38767_length_3414_cov_6.528760	1	3361	-	DDFYD	-	-	RIMNDIAGHKFE	RDR	(-)-germacrene D synthase-like isoform X1	XP_030525229.1	Rhodamnia argentea	847	0.79	0	0.9126	16	207	238	503
Full	Pca_red_g58727	TPSa	336	5	NODE_51497_length_2783_cov_4.956393	565	2677	+	DDIYD	-	RQSAGYHPSIW	-	RDR	(-)-germacrene D synthase-like	XP_030541118.1	Rhodamnia argentea	627	0.99	0	0.8985	16	198	230	336
Full	Pca_red_g61229	TPSa	529	7	NODE_55657_length_2622_cov_12.635470	1	2571	-	DDIYD	-	-	RLMDDISSHHFE	RDR	(-)-germacrene D synthase-like	XP_030519939.1	Rhodamnia argentea	984	0.97	0	0.908	11	176	207	472
Full	Pca_red_g67054	TPSa	400	5	NODE_66198_length_2275_cov_13.958144	365	2270	+	DDIYD	-	RRRADYHPSIW	-	RDR	(-)-germacrene D synthase-like	AIK19228.1	Eugenia uniflora	696	0.99	0	0.8442	32	215	246	398
Full	Pca_red_g53580	TPSa	563	7	NODE_43493_length_3148_cov_18.417318	1	2801	-	DDIYD	-	RRSANYHPSIW	RLMDDIAGYKFE	RNR	(-)-germacrene D synthase-like	XP_030523548.1	Rhodamnia argentea	882	0.98	0	0.7478	33	208	239	505
Full	Pca_red_g21386	TPSa	539	7	NODE_9783_length_7794_cov_6.265967	122	3411	-	DDLYD	-	RRSGNFHRSIW	RLNNDLIAPSHE	-	hypothetical protein EUGRSUZ_H04977	KCW62335.1	Eucalyptus grandis	834	1	0	0.7196	32	211	263	481
Full	Pca_red_g55099	TPSa	429	7	NODE_45777_length_3039_cov_4.808928	135	2649	+	DDIYD	-	-	RLMDDIASQQFE	RDR	(-)-germacrene D synthase-like	XP_030549251.1	Rhodamnia argentea	725	0.9	0	0.85	5	78	94	343
Full	Pca_red_g29441	TPSa	604	9	NODE_15944_length_6028_cov_8.562426	1525	4847	+	DDIYD	-	-RPSGIFHPTIW	RIMNDIAGHKFE	RDR	(-)-germacrene D synthase-like	XP_010061274.1	Eucalyptus grandis	914	0.99	0	0.7442	82	250	281	546
Full	Pca_red_g33004	TPSa	445	5	NODE_19103_length_5428_cov_4.355074	4	2789	+	DDIYD	-	-	RLMDDISSHQFE	RDR	(-)-germacrene D synthase-like isoform X2	XP_039168424.1	Eucalyptus grandis	762	0.94	0	86.67%	2	70	101	366
Full	Pca_red_g34404	TPSa	526	7	NODE_20402_length_5222_cov_5.508550	1	3061	-	-DIYD	-	RRSAGYHPSIW	RLMDDVSSHQE	-	(-)-germacrene D synthase-like	XP_030541118.1	Rhodamnia argentea	970	1	0	0.8395	31	214	265	469
Full	Pca_red_g35652	TPSa	607	8	NODE_21591_length_5045_cov_6.806400	435	4017	+	DDMYD	-	RRSGNFHPSIW	RLMGDIAGHKYE	RDR	(-)-germacrene D synthase	XP_010066141.1	Eucalyptus grandis	979	1	0	0.7743	75	252	283	549
Full	Pca_red_g39065	TPSa	587	8	NODE_25047_length_4590_cov_9.796144	102	4011	-	DDIYD	-	-	RLMDDIAGHKFE	RDR	(-)-germacrene D synthase-like	XP_030523549.1	Rhodamnia argentea	874	0.96	0	0.7487	5	110	263	529
Full	Pca_red_g40189	TPSa	490	6	NODE_26262_length_4458_cov_6.748459	1708	4281	-	DNIYD	-	-	RLMDDISSHQFE	RDR	(-)-germacrene D synthase-like	XP_030541118.1	Rhodamnia argentea	886	1	0	0.846	2	137	168	433
Full	Pca_red_g63651	TPSa	295	5	NODE_59825_length_2475_cov_6.236765	286	2031	-	-	-	-	RRMDEFAGQFE	RDR	(-)-germacrene D synthase-like	XP_030523549.1	Rhodamnia argentea	448	0.97	1e-152	0.6552	71	122	114	277
Full	Pca_red_g50681	TPSb1	417	8	NODE_39327_length_3383_cov_4.738355	26	3342	+	DDVSD	-	-	-	RDR	beta-bisabolene synthase-like	XP_010046462.1	Eucalyptus grandis	303	0.52	1e-93	0.597	166	259	325	416
Full	Pca_red_g44464	TPSb1	299	3	NODE_31166_length_3970_cov_3.993070	132	1661	-	-	-	RRSANWQPSVW	-	-	linalool synthase	BAG82825.1	Backhousia citriodora	476	0.8061	4e-163	0.97	64	237	268	299
Full	Pca_red_g43593	TPSb1	264	5	NODE_30136_length_4065_cov_3.520922	1663	3721	-	-	-	-	-	-	terpene synthase 2	AXY92167.1	Rhodomyrtus tomentosa	202	0.49	3e-57	0.5886	42	115	122	175
Full	Pca_red_g26891	TPSb1	620	8	NODE_13829_length_6509_cov_10.029997	2255	5336	+	DDVYD	-	-	RLTNDLSTSSAE	RDR	beta-bisabolene synthase-like	XP_030546374.1	Rhodamnia argentea	1008	0.85	0	0.9009	79	256	289	553
Full	Pca_red_g28651	TPSb1	250	6	NODE_15303_length_6165_cov_6.964520	2586	5221	-	-	-	RRSANWKPNVW	-	RDR	beta pinene synthase	QCQ05476.1	Eucalyptus polybractea	345	0.99	1e-112	0.5951	40	160	197	250
Full	Pca_red_g38495	TPSb1	535	8	NODE_24441_length_4664_cov_5.810770	1	3581	-	DDVYD	-	RHSANWKPSVW	RLNNDFITSSPV	RDR	monoterpene synthase-like	XP_030462407.1	Syzygium oleosum	855	0.94	0	0.8245	67	240	271	509
Full	Pca_red_g47259	TPSb1	333	4	NODE_34688_length_3684_cov_7.646831	1	2321	-	DDVYD	-	-	RLNDDLGTSPVL	RDR	monoterpene synthase-like	XP_030462337.1	Syzygium oleosum	605	0.96	0	0.8885	1	68	99	325
Full	Pca_red_g11381	TPSb1	1142	15	NODE_3999_length_11695_cov_9.066357	1	9811	-	DDVYD	-	RRAANWRSSVW	RLNNDLIAPSHE	RDR	monoterpene synthase-like	XP_030462407.1	Syzygium oleosum	999	0.5	0	0.821	67	237	268	532
Full	Pca_red_g24428	TPSb1	445	6	NODE_11934_length_7046_cov_3.394031	38	2445	+	DDVYD	-	-	RLNNDLSTSSYE	RDR	terpene synthase 2	AXY92167.1	Rhodomyrtus tomentosa	832	0.94	0	0.9262	19	90	121	385
Full	Pca_red_g28382	TPSb1	519	7	NODE_15046_length_6216_cov_6.300538	3045	6170	+	DDVYD	-	RRSANWQPSVW	RFNDDFSTSSMN	RDR	linalool synthase	BAG82825.1	Backhousia citriodora	814	0.95	0	0.8153	65	237	268	501
Full	Pca_red_g28681	TPSb1	492	6	NODE_15303_length_6165_cov_6.964520	2586	5221	-	DDVYD	-	-	RLNNDLSTSSYE	RDR	beta-bisabolene synthase-like	XP_010046462.1	Eucalyptus grandis	911	1	0	0.872	1	137	168	432
Full	Pca_red_g33629	TPSb1	538	8	NODE_19662_length_5337_cov_3.828740	835	5260	+	DDVYN	-	-	RLCNDLRTSKAE	RDR	alpha-farnesene synthase-like	XP_030528785.1	Rhodamnia argentea	905	0.95	0	0.8619	1	37	32	133
Full	Pca_red_g24642	TPSb1	521	7	NODE_12091_length_6990_cov_3.740168	614	3741	-	DDVYN	-	RRSANYKPNIW	RLCNDLRTSEAE	RDR	alpha-farnesene synthase-like	XP_030528785.1	Rhodamnia argentea	796	1	0	0.7459	37	194	244	491
Full	Pca_red_g66899	TPSb2	382	7	NODE_65910_length_2294_cov_8.584769	1	2141	-	DDVYD	-	-	-	RDR	monoterpene synthase	AIK19222.1	Eugenia uniflora	695	0.94	0	0.928	9	175	204	382
Full	Pca_red_g5309	TPSc	815	14	NODE_1437_length_16691_cov_7.514471	3656	10095	+	-	DIDD	-	-	RDR	(-)-kolavenyl diphosphate synthase TPS28, chloroplastic	XP_030460394.1	Syzygium oleosum	1381	0.91	0	0.8783	283	489	533	698
Full	Pca_red_g20472	TPSe	664	14	NODE_9171_length_8022_cov_8.208381	1	6231	-	DDFFD	-	-	-	RDR	ent-kaur-16-ene synthase, chloroplastic isoform X1	XP_030526500.1	Rhodamnia argentea	1262	0.95	0	0.9621	247	448	491	636
Full	Pca_red_g69489	TPSf	345	7	NODE_71217_length_2134_cov_8.991744	115	1940	+	DDFFD	-	-	-	RDR	S-linalool synthase-like	XP_030528748.1	Rhodamnia argentea	558	0.95	0	0.8415	1	162	233	334
Full	Pca_red_g25997	TPSg	577	8	NODE_13120_length_6689_cov_6.193622	1475	5108	+	-	-	-	RLWDDLGSAKDE	-	(3S,6E)-nerolidol synthase 1-like	XP_030513235.1	Rhodamnia argentea	869	0.91	0	0.7619	56	235	300	473
Partial	Pca_red_g12808	-	921	22	NODE_4719_length_10958_cov_7.771253	4	10289	+	-	-	RRSANFRPSAW	-	-	UDP-sugar pyrophosphorylase isoform X1	XP_030526560.1	Rhodamnia argentea	1118	0.7	0	0.87	x	x	1	115
Partial	Pca_red_g74312	-	159	3	NODE_81707_length_1873_cov_8.279510	39	1487	+	-	-	-	-	-	beta-bisabolene synthase-like	XP_030546374.1	Rhodamnia argentea	214	0.82	6e-64	0.7786	42	159	x	x
Partial	Pca_red_g45179	-	141	2	NODE_32046_length_3901_cov_4.903243	72	1391	-	-	-	-	-	-	(-)-germacrene D synthase-like	XP_030523548.1	Rhodamnia argentea	238	0.97	2e-73	0.8116	32	141	x	x
Partial	Pca_red_g66444	-	166	4	NODE_65022_length_2309_cov_23.020152	1	2091	-	-	-	-	-	-	(-)-germacrene D synthase-like isoform X4	XP_030541007.1	Rhodamnia argentea	288	0.94	3e-92	0.8535	31	164	x	x
Partial	Pca_red_g100979	-	93	2	NODE_187839_length_686_cov_11.065681	1	511	-	-	-	-	-	-	terpene synthase 3	AXY92168.1	Rhodomyrtus tomentosa	114	0.61	4e-27	0.8947	1	67	x	x
Partial	Pca_red_g21900	-	274	3	NODE_10137_length_7674_cov_7.757173	5135	7461	+	-	-	RRSASYHPNIW	-	-	terpene synthase 3	AXY92168.1	Rhodomyrtus tomentosa	476	0.97	2e-163	0.8539	32	214	x	x
Partial	Pca_red_g55071	-	274	3	NODE_45739_length_3034_cov_8.244677	1636	2884	+	-	-	RRRADFHPSIW	-	-	terpene synthase 4	AXY92169.1	Rhodomyrtus tomentosa	463	0.98	1e-158	0.8439	32	215	x	x
Partial	Pca_red_g74757	-	122	2	NODE_82791_length_1851_cov_6.988720	1	1151	-	-	-	-	-	-	(-)-germacrene D synthase-like isoform X1	XP_030540792.1	Rhodamnia argentea	181	0.78	8e-52	0.8854	1	116	x	x
Partial	Pca_red_g12203	-	176	2	NODE_4410_length_11268_cov_5.714235	8290	10441	-	-	-	-	-	-	hypothetical protein EUGRSUZ_F03408	KCW70100.1	Eucalyptus grandis	191	0.72	2e-58	0.7559	5	78	x	x
Partial	Pca_red_g30955	-	140	3	NODE_17267_length_5762_cov_4.089006	4565	5561	-	-	-	-	RLMDDLATHKFE	-	(-)-germacrene D synthase-like isoform X3	XP_030540931.1	Rhodamnia argentea	270	1	9e-86	0.9071	x	x	1	140
Partial	Pca_red_g40252	-	182	3	NODE_26330_length_4450_cov_11.182026	2870	4191	-	-	-	-	-	-	(-)-germacrene D synthase-like isoform X1	XP_030540792.1	Rhodamnia argentea	337	1	5e-111	0.7757	x	x	1	132
Partial	Pca_red_g46186	-	214	3	NODE_33307_length_3795_cov_7.660570	2299	3551	-	-	-	-	RLMDDLASHKFE	-	(-)-germacrene D synthase-like	XP_030476598.1	Syzygium oleosum	366	1	9e-127	0.7991	x	x	1	157
Partial	Pca_red_g50032	-	297	4	NODE_38431_length_3436_cov_14.669247	4	1725	+	DDIYD	-	-	RLMDDLASHKFE	RDR	(-)-germacrene D synthase-like isoform X1	XP_030540792.1	Rhodamnia argentea	554	1	0	0.8754	x	x	1	240
Partial	Pca_red_g57474	-	297	4	NODE_49437_length_2866_cov_7.679928	1167	2571	-	DDIYD	-	-	RLMDDIASHQFE	RDR	(-)-germacrene D synthase-like	XP_030549251.1	Rhodamnia argentea	575	0.99	0	0.9155	x	x	1	240
Partial	Pca_red_g59966	-	181	3	NODE_53490_length_2700_cov_6.128860	1579	2571	-	-	-	-	-	-	(-)-germacrene D synthase-like	XP_030541118.1	Rhodamnia argentea	236	0.81	6e-72	0.7748	x	x	33	125
Partial	Pca_red_g64295	-	134	2	NODE_61034_length_2436_cov_5.984739	1017	1931	-	-	-	-	RLMDDLASHKFE	-	PREDICTED: (-)-germacrene D synthase-like	XP_018719314.1	Eucalyptus grandis	214	1	4e-68	0.7463	x	x	1	77
Partial	Pca_red_g66292	-	105	2	NODE_64742_length_2319_cov_4.641392	18	812	+	-	-	-	LMDDISSHHFE	-	(-)-germacrene D synthase-like isoform X3	XP_030540931.1	Rhodamnia argentea	190	1	2e-55	0.8286	x	x	1	48
Partial	Pca_red_g71515	-	141	2	NODE_75446_length_2027_cov_2.289231	55	881	-	-	-	-	-	-	| (-)-germacrene D synthase-like	XP_030516584.1	Rhodamnia argentea	237	0.95	4e-73	0.8163	x	x	1	89
Partial	Pca_red_g75366	-	214	3	NODE_84328_length_1816_cov_4.338125	147	1341	-	-	-	-	RLMDDLATHKFE	-	(-)-germacrene D synthase-like isoform X3	XP_030540931.1	Rhodamnia argentea	377	1	4e-126	0.8318	x	x	1	157
Partial	Pca_red_g54145	-	188	3	NODE_44320_length_3106_cov_6.881479	1997	3031	-	-	-	-	RLMDDIASHQFE	-	hypothetical protein EUGRSUZ_E00414	KCW71959.1	Eucalyptus grandis	285	0.95	5e-90	0.7676	x	x	1	77
Partial	Pca_red_g14464	-	152	2	NODE_5573_length_10246_cov_8.159898	9067	9921	-	-	-	-	-	-	(-)-germacrene D synthase-like	XP_030523549.1	Rhodamnia argentea	195	1	2e-56	0.6732	x	x	1	101
Partial	Pca_red_g29184	-	335	5	NODE_15730_length_6053_cov_15.465955	96	1973	+	DDIYD	-	-	RLMDDLASHKFE	RDR	terpene synthase 3	AXY92168.1	Rhodomyrtus tomentosa	600	1	0	0.8507	x	x	13	278
Partial	Pca_red_g79449	-	86	2	NODE_94660_length_1609_cov_4.474543	1	581	-	-	-	-	-	-	(-)-germacrene D synthase-like	XP_030516584.1	Rhodamnia argentea	143	0.98	3e-38	0.7959	x	x	1	86
Partial	Pca_red_g87251	-	179	3	NODE_119050_length_1257_cov_4.515254	1	1001	-	DDIYD	-	-	-	-	(-)-germacrene D synthase-like	XP_030549251.1	Rhodamnia argentea	0.9045	0.99	1e-111	338	x	x	1	179
Partial	Pca_red_g90605	-	180	2	NODE_131690_length_1125_cov_1.877143	1	1021	-	DDIYD	-	-	RLMDDVSSHQFE	-	(-)-germacrene D synthase-like isoform X1	XP_030442313.1	Syzygium oleosum	349	1	9e-116	0.9111	x	x	1	123
Partial	Pca_red_g91241	-	215	4	NODE_134331_length_1101_cov_13.413659	25	1100	+	-	-	-	-	-	PREDICTED: (-)-germacrene D synthase-like	XP_010049989.1	Eucalyptus grandis	330	0.8696	2e-107	0.85	x	x	1	198
Partial	Pca_red_g92977	-	202	4	NODE_141951_length_1038_cov_5.828304	1	971	-	DDIYD	-	-	-	RDR	(-)-germacrene D synthase-like	XP_030520363.1	Rhodamnia argentea	372	0.97	2e-127	0.8985	x	x	2	202
Partial	Pca_red_g94732	-	214	3	NODE_150147_length_977_cov_2.062222	2	941	+	-	-	-	-	-	sesquiterpene synthase	AIK19227.1	Eugenia uniflora	360	1	3e-119	0.8131	x	x	1	157
Partial	Pca_red_g96190	-	154	2	NODE_157540_length_927_cov_4.517647	1	751	-	-	-	-	RLMDDVSSHQFE	-	(-)-germacrene D synthase-like [	XP_030541118.1	Rhodamnia argentea	286	1	1e-91	0.8701	x	x	1	97
Partial	Pca_red_g37181	-	133	4	NODE_23123_length_4836_cov_7.183442	1	1831	-	-	-	-	-	-	(-)-germacrene D synthase-like isoform X2	XP_030540861.1	Rhodamnia argentea	209	0.95	2e-62	0.6812	x	x	32	133
Partial	Pca_red_g43387	-	307	5	NODE_29896_length_4091_cov_1.623318	1	3071	-	-	-	-	-	-	hypothetical protein EUGRSUZ_L02298	KCW44269.1	Eucalyptus grandis	261	0.53	3e-82	0.7697	x	x	124	306
Partial	Pca_red_g25822	-	102	2	NODE_12987_length_6731_cov_3.247971	2710	3291	-	DDLYD	-	-	-	RDR	PREDICTED: (-)-germacrene D synthase-like	XP_018723089.1	Eucalyptus grandis	189	0.99	2e-55	0.8614	x	x	13	102
Partial	Pca_red_g18046	-	342	5	NODE_7642_length_8794_cov_4.645635	3465	7521	-	-	-	-	-	-	PREDICTED: (-)-germacrene D synthase-like	XP_018719314.1	Eucalyptus grandis	145	0.27	5e-38	0.5952	x	x	1	94
Partial	Pca_red_g11934	-	191	2	NODE_4273_length_11409_cov_5.933480	1	1371	-	-	-	RRSANWQPSLW	-	-	PREDICTED: beta-bisabolene synthase-like	XP_018728506.1	Eucalyptus grandis	258	0.9	2e-82	0.7688	64	175	x	x
Partial	Pca_red_g34409	-	210	5	NODE_20406_length_5216_cov_2.510688	1076	2810	+	-	-	-	-	-	PREDICTED: beta-bisabolene synthase-like	XP_018728506.1	Eucalyptus grandis	120	0.39	6e-29	0.7317	93	192	x	x
Partial	Pca_red_g54380	-	284	4	NODE_44671_length_3088_cov_5.062438	416	2688	+	-	-	-	-	-	PREDICTED: beta-bisabolene synthase-like	XP_018728506.1	Eucalyptus grandis	238	0.59	3e-73	0.7176	178	282	x	x
Partial	Pca_red_g93552	-	68	2	NODE_144717_length_1016_cov_3.865815	1	841	-	-	-	-	-	-	PREDICTED: beta-bisabolene synthase-like	XP_018728506.1	Eucalyptus grandis	92.8	0.85	1e-20	0.7069	1	67	x	x
Partial	Pca_red_g76797	-	167	4	NODE_87750_length_1743_cov_8.123649	1	911	-	-	-	-	-	-	PREDICTED: beta-bisabolene synthase-like	XP_018728506.1	Eucalyptus grandis	265	0.97	2e-85	0.773	2	166	x	x
Partial	Pca_red_g83247	-	162	2	NODE_105654_length_1427_cov_9.014771	179	1241	-	-	-	-	-	-	PREDICTED: beta-bisabolene synthase-like	XP_018728506.1	Eucalyptus grandis	221	0.81	2e-68	0.7803	1	114	x	x
Partial	Pca_red_g88952	-	73	1	NODE_125259_length_1190_cov_4.414722	1	381	-	-	-	-	-	-	terpene synthase 2	AXY92167.1	Rhodomyrtus tomentosa	128	0.87	8e-33	0.9531	1	68	x	x
Partial	Pca_red_g24993	-	166	3	NODE_12352_length_6912_cov_5.492758	146	1443	+	-	-	-	-	-	monoterpene synthase-like	XP_030462408.1	Syzygium oleosum	273	1	5e-86	0.7952	1	137	x	x
Partial	Pca_red_g100294	-	148	3	NODE_182231_length_737_cov_2.189394	1	691	-	-	-	-	-	-	monoterpene synthase-like	XP_030462407.1	Syzygium oleosum	216	0.87	2e-64	0.7923	1	140	x	x
Partial	Pca_red_g71949	-	240	4	NODE_76376_length_2001_cov_4.511942	536	1941	-	-	-	-	-	-	PREDICTED: monoterpene synthase-like isoform X5	XP_010051308.1	Eucalyptus grandis	175	0.79	4e-48	0.4836	85	235	x	x
Partial	Pca_red_g52745	-	247	4	NODE_42259_length_3213_cov_1.830676	146	2206	+	-	-	-	-	-	beta-bisabolene synthase-like	XP_030539707.1	Rhodamnia argentea	375	0.81	3e-124	0.8571	x	x	1	152
Partial	Pca_red_g50064	-	118	2	NODE_38477_length_3434_cov_4.055407	6	734	+	-	-	-	RFNDDLSTSSHE	-	terpene synthase 10-like	XP_030441287.1	Syzygium oleosum	222	1	2e-72	0.8644	x	x	1	58
Partial	Pca_red_g71488	-	173	3	NODE_75391_length_2028_cov_4.209124	14	1248	+	-	-	-	-	-	beta pinene synthase	QCQ05476.1	Eucalyptus polybractea	283	1	5e-90	0.6919	x	x	1	79
Partial	Pca_red_g98701	-	127	2	NODE_171726_length_843_cov_1.968668	67	791	-	DDVYD	-	-	-	RDR	PREDICTED: beta-bisabolene synthase-like	XP_018728506.1	Eucalyptus grandis	233	0.99	7e-74	0.8492	x	x	30	127
Partial	Pca_red_g81414	-	161	3	NODE_100182_length_1514_cov_7.632384	8	937	+	DDVYD	-	-	-	RDR	PREDICTED: monoterpene synthase-like	XP_010046521.1	Eucalyptus grandis	309	1	3e-100	0.882	x	x	15	161
Partial	Pca_red_g86173	-	206	3	NODE_115137_length_1304_cov_2.673453	3	1270	+	DDVYD	-	-	-	-	monoterpene synthase-like	XP_030462407.1	Syzygium oleosum	367	0.94	7e-122	0.8866	x	x	1	197
Partial	Pca_red_g88219	-	135	2	NODE_122457_length_1220_cov_18.669291	296	1083	+	-	-	-	-	-	(3S,6E)-nerolidol synthase 1-like	XP_030519146.1	Rhodamnia argentea	224	0.92	2e-69	0.864	7	82	x	x
Partial	Pca_red_g63682	-	214	3	NODE_59882_length_2473_cov_7.062161	896	2393	+	-	-	-	-	-	(3S,6E)-nerolidol synthase 1-like	XP_030519146.1	Rhodamnia argentea	383	1	1e-130	0.8785	2	159	x	x
Partial	Pca_red_g14705	-	280	6	NODE_5700_length_10127_cov_2.251219	7067	9981	-	-	-	-	-	-	(+)-alpha-terpineol synthase-like	XP_030517623.1	Rhodamnia argentea	246	0.59	4e-77	0.6648	x	x	12	161
Partial	Pca_red_g19988	-	530	9	NODE_8853_length_8170_cov_5.064122	2586	7661	-	DDSND	-	-	-	-	uncharacterized protein LOC115751337	XP_030545080.1	Rhodamnia argentea	282	0.52	1e-63	0.4794	1	130	x	x
Partial	Pca_red_g28831	-	213	4	NODE_15435_length_6135_cov_4.425293	22	2073	+	-	-	-	-	-	monoterpene synthase-like	XP_030462337.1	Syzygium oleosum	193	0.45	1e-54	0.8854	x	x	1	38
Partial	Pca_red_g37381	-	152	2	NODE_23320_length_4809_cov_4.358622	1	1391	-	-	-	-	-	-	alpha-farnesene synthase-like	XP_030528785.1	Rhodamnia argentea	201	0.87	5e-59	0.7519	24	99	x	x
Partial	Pca_red_g49307	-	240	4	NODE_37457_length_3493_cov_4.679543	916	3490	+	-	-	RRSANYKPNLW	-	-	alpha-farnesene synthase-like	XP_030528882.1	Rhodamnia argentea	411	0.8475	1e-138	0.98	x	x	77	240
Partial	Pca_red_g88354	-	153	2	NODE_122976_length_1214_cov_5.150264	396	1089	+	-	-	-	-	-	alpha-farnesene synthase-like	XP_030528883.1	Rhodamnia argentea	228	0.83	6e-69	0.875	19	99	x	x
Partial	Pca_red_g74430	-	150	3	NODE_82002_length_1867_cov_5.770950	1	1501	-	-	-	RRSANYKPNSW	-	-	hypothetical protein EUGRSUZ_D00872	KCW76485.1	Eucalyptus grandis	185	0.84	5e-53	0.7302	36	148	x	x
Partial	Pca_red_g61852	-	142	2	NODE_56750_length_2578_cov_3.969237	420	1291	-	-	-	RRSANYKPNIW	-	-	alpha-farnesene synthase-like	XP_030528883.1	Rhodamnia argentea	241	1	3e-74	0.831	36	142	x	x
Partial	Pca_red_g41051	-	185	3	NODE_27213_length_4362_cov_5.362979	3445	4311	-	-	-	-	-	-	alpha-farnesene synthase-like	XP_030528882.1	Rhodamnia argentea	340	0.98	2e-111	0.8743	x	x	1	125
Partial	Pca_red_g42241	-	266	3	NODE_28585_length_4220_cov_6.363022	34	1385	+	-	-	-	-	-	hypothetical protein EUGRSUZ_L02296	KCW44270.1	Eucalyptus grandis	439	0.95	5e-153	0.851	x	x	32	206
Partial	Pca_red_g106058	-	65	1	NODE_323214_length_348_cov_0.073801	1	301	-	DDMYD	-	-	-	-	terpene synthase 1	AXY92166.1	Rhodomyrtus tomentosa	110	0.84	2e-26	0.8909	x	x	1	64
Partial	Pca_red_g33320	-	226	3	NODE_19393_length_5380_cov_6.736237	806	2834	+	DDVYD	-	-	-	-	alpha-farnesene synthase-like	XP_030442058.1	Syzygium oleosum	127	0.38	4e-30	0.7674	x	x	108	217
Partial	Pca_red_g99075	-	114	3	NODE_173967_length_830_cov_9.949535	35	730	+	DDMYD	-	-	-	-	Monoterpene synthase	AIK19222.1	Eugenia uniflora	199	0.88	2e-58	0.9109	x	x	1	108
Partial	Pca_red_g6530	-	405	5	NODE_1887_length_15351_cov_7.491392	5	2188	+	DDVYD	-	-	-	RDR	alpha-farnesene synthase-like	XP_030528882.1	Rhodamnia argentea	739	1	0	0.8617	x	x	80	346
Partial	Pca_red_g57041	-	265	4	NODE_48733_length_2896_cov_156.136219	1076	2640	+	DDVYD	-	-	-	-	alpha-farnesene synthase-like	XP_030528784.1	Rhodamnia argentea	385	0.99	1e-129	0.6801	x	x	62	265
Partial	Pca_red_g76263	-	319	5	NODE_86465_length_1771_cov_9.472255	37	1705	+	DDVYD	-	-	-	RDR	alpha-farnesene synthase-like	XP_030528784.1	Rhodamnia argentea	572	0.97	0	0.8774	x	x	62	265
Partial	Pca_red_g59179	-	271	6	NODE_52210_length_2753_cov_4.025037	1	2671	-	-	DIDD	-	-	-	(-)-kolavenyl diphosphate synthase TPS28, chloroplastic-like	XP_030552813.1	Rhodamnia argentea	355	0.77	5e-115	0.7511	13	206	x	x
Partial	Pca_red_g66325	-	280	6	NODE_64817_length_2320_cov_4.995536	166	1641	+	-	-	-	-	-	(-)-kolavenyl diphosphate synthase TPS28, chloroplastic-like	XP_030552813.1	Rhodamnia argentea	355	0.77	5e-115	0.7511	x	x	141	267
Partial	Pca_red_g52266	-	421	5	NODE_41578_length_3249_cov_9.230769	654	3191	-	DDIFD	-	-	-	RDR	(3S,6E)-nerolidol synthase 1-like	XP_030513235.1	Rhodamnia argentea	731	0.98	0	0.8678	x	x	98	360
Partial	Pca_red_g77508	-	163	2	NODE_89544_length_1706_cov_6.973603	1	751	-	-	-	-	-	-	(3S,6E)-nerolidol synthase 1-like	XP_030513235.1	Rhodamnia argentea	291	0.99	3e-93	0.8827	56	163	x	x
Partial	Pca_red_g41445	-	181	2	NODE_27659_length_4309_cov_3.673595	3167	4151	-	-	-	-	RLWDDLGCAQDE	-	hypothetical protein EUGRSUZ_L02261	KCW44297.1	Eucalyptus grandis	322	1	2e-110	0.827	x	x	2	126
Partial	Pca_red_g103921	-	97	2	NODE_230095_length_495_cov_3.799043	1	441	-	-	-	-	-	-	(3S,6E)-nerolidol synthase 1-like	XP_030519147.1	Rhodamnia argentea	169	0.96	5e-48	0.8511	x	x	1	97
Partial	Pca_red_g12054	-	187	3	NODE_4340_length_11349_cov_8.193826	1	1121	-	-	-	-	-	-	(3S,6E)-nerolidol synthase 1-like	XP_030519146.1	Rhodamnia argentea	319	0.97	7e-106	0.8415	x	x	1	187
Partial	Pca_red_g91813	-	197	3	NODE_136860_length_1080_cov_39.460618	11	1037	+	-	-	-	-	-	(3S,6E)-nerolidol synthase 1-like	XP_030519146.1	Rhodamnia argentea	370	0.98	2e-125	0.8969	x	x	1	197
Pseudogene	Pca_red_g54211	-	87	3	NODE_44416_length_3094_cov_5.439153	1696	2485	+	-	-	-	-	-	monoterpene synthase-like	XP_030462337.1	Syzygium oleosum	144	0.87	5e-38	89.47%	22	79	x	x
Pseudogene	Pca_red_g46544	-	519	5	NODE_33766_length_3760_cov_6.255227	1	2821	-	DDVYD	-	-	-	-	isoprene synthase	XP_030459462.1	Syzygium oleosum	399	0.79	3e-129	52.52%	1	113	148	422
Pseudogene	Pca_red_g68961	-	233	3	NODE_70126_length_2164_cov_10.153330	21	1403	+	-	-	-	-	RDR	(3S,6E)-nerolidol synthase 1-like	XP_030513235.1	Rhodamnia argentea	446	1	1e-152	0.8884	2	65	98	231

## Sheet: TableS2.Ylw
Supplementary Table S2. Identified terpene synthase gene models in the Psidium cattleyanum yellow genome and features.
					Location				Motives												N terminal domain (PF01397)		C terminal domain (PF03936)
Classification	ID	Subfamily	Ptn Length	Exons	Scaffold	Gene Start (bp)	Gene End (bp)	Strand	DDxxD	DxDD	RR(x)8W	NSE/DTE	RxR	Annotation	Entry name	Organism	Score	Query coverage	E-value	Per.Ident	start	end	start	end
Full	Pca_ylw_g10188	TPSa	604	9	NODE_3483_length_12236_cov_7.665653	1445	4812	+	DDIYD	-	-	RLMDDIASHQFE	RDR	(-)-germacrene D synthase-like	XP_010061274.1	Eucalyptus grandis	913	0.99	0	74.25%	80	250	281	546
Full	Pca_ylw_g11588	TPSa	559	8	NODE_4146_length_11444_cov_8.534794	115	3950	+	DDIYD	-	RRSAEFHESVW	RLMDDIASHQFE	-	(-)-germacrene D synthase-like	XP_030549251.1	Rhodamnia argentea	992	1	0	82.08%	33	244	295	502
Full	Pca_ylw_g29958	TPSa	445	7	NODE_16713_length_5679_cov_11.342556	8	2427	+	DDIYD	-	-	RLMDDLASHKFE	RDR	(-)-germacrene D synthase-like	XP_030540792.1	Rhodamnia argentea	772	1	0	77.94%	1	132	163	343
Full	Pca_ylw_g35795	TPSa	480	6	NODE_22302_length_4696_cov_5.743723	1950	4641	-	DDMYD	-	-	RLMGDIAGHKYE	RDR	(-)-germacrene D synthase-like	XP_030531923.1	Rhodamnia argentea	781	0.89	0	85.58%	52	125	156	422
Full	Pca_ylw_g36100	TPSa	494	6	NODE_22620_length_4651_cov_9.401399	1165	4620	+	DDIYD	-	RRSANFHPGIW	RLMDDIAGHKVY	RDR	(-)-germacrene D synthase-like	XP_030523548.1	Rhodamnia argentea	846	0.94	0	85.26%	32	211	242	476
Full	Pca_ylw_g39127	TPSa	534	7	NODE_25884_length_4235_cov_11.135402	185	4111	-	DDIYD	-	-	RLMDDIAGHKFE	RDR	(-)-germacrene D synthase-like	XP_030523549.1	Rhodamnia argentea	890	0.96	0	81.98%	5	179	210	476
Full	Pca_ylw_g3418	TPSa	584	9	NODE_847_length_19465_cov_8.447710	14055	17010	+	DDIYD	-	RRQADFHPSIW	RLMDDIASHQFE	RDR	(-)-germacrene D synthase-like	AIK19228.1	Eugenia uniflora	959	0.91	0	86.73%	32	215	246	511
Full	Pca_ylw_g50145	Tpsa	498	8	NODE_40014_length_3099_cov_3.452680	412	3051	-	DDIYD	-	RRADYHPSVW	RLMDDISSHQGE	RDR	(-)-germacrene D synthase-like	AIK19228.1	Eugenia uniflora	782	0.93	0	81.05%	32	215	242	478
Full	Pca_ylw_g54402	Tpsa	496	6	NODE_46454_length_2766_cov_7.892525	43	2707	+	DDFYD	-	-	-	RDR	(-)-germacrene D synthase-like	XP_030525229.1	Rhodamnia argentea	629	0.72	0	84.76%	15	207	238	492
Full	Pca_ylw_g56204	Tpsa	295	5	NODE_49283_length_2639_cov_5.946178	464	2411	-	-	-	-	-	RDR	(-)-germacrene D synthase-like	XP_030523549.1	Rhodamnia argentea	456	0.97	9.00E-156	66.67%	71	122	114	277
Full	Pca_ylw_g59838	TPSa	408	6	NODE_55666_length_2390_cov_9.335495	0	2211	-	DDIYD	-	-	-	RDR	(-)-germacrene D synthase-like	XP_030523548.1	Rhodamnia argentea	640	0.92	0	77.61%	1	145	176	331
Full	Pca_ylw_g20359	TPSa	253	4	NODE_9281_length_7870_cov_5.084948	1526	7481	-	DDLYD	-	-	-	RDR	(-)-germacrene D synthase-like	XP_018723089.1	Eucalyptus grandis	263	0.58	7.00E-82	80.62%	20	63	91	201
Full	Pca_ylw_g10296	TPSb1	455	6	NODE_3538_length_12167_cov_6.389996	3355	6281	-	NDVYN	-	-	RLCNDLRTSKAE	RDR	alpha-farnesene synthase-like	XP_030528785.1	Rhodamnia argentea	748	0.95	0	83.26%	24	98	129	395
Full	Pca_ylw_g18363	TPSb1	615	9	NODE_7951_length_8502_cov_7.660225	4056	8436	+	DDVYD	-	RRSANYKPNIW	RLCNDLRTSKAE	RDR	alpha-farnesene synthase-like	XP_030440567.1	Syzygium oleosum	946	0.99	0	75.74%	68	258	289	555
Full	Pca_ylw_g19269	TPSb1	566	7	NODE_8532_length_8209_cov_9.746159	676	4273	+	DDVYD	-	RRSANYKPNIW	RLWNDLGTSTAE	RDR	alpha-farnesene synthase-like	XP_030528883.1	Rhodamnia argentea	1021	1	0	87.83%	36	209	240	506
Full	Pca_ylw_g32667	TPSb1	491	6	NODE_19201_length_5178_cov_7.725402	2452	5111	-	DDVYD	-	-	RLNNDLSTSSYE	RDR	terpene synthase 2	AXY92167.1	Rhodomyrtus tomentosa	956	1	0	91.45%	1	136	167	431
Full	Pca_ylw_g3537	TPSb1	667	8	NODE_882_length_19277_cov_5.636274	1796	5887	+	DNVYD	-	RRSANWQPSVW	RLKDDLSTSSHE	RDR	linalool synthase	BAG82825.1	Backhousia citriodora	882	0.83	0	77.40%	64	236	267	531
Full	Pca_ylw_g36410	TPSb1	410	9	NODE_22928_length_4609_cov_6.960503	956	4421	-	DDVYD	-	-	RLNNDLNTSLYE	RDR	beta-bisabolene synthase-like	XP_030539707.1	Rhodamnia argentea	445	0.77	4.00E-149	62.11%	17	90	87	325
Full	Pca_ylw_g40677	TPSb1	445	6	NODE_27645_length_4047_cov_7.872544	41	2603	+	DDVYD	-	-	RFNDDLSTSSHE	RDR	monoterpene synthase-like	XP_010046521.1	Eucalyptus grandis	791	0.94	0	87.83%	15	90	121	385
Full	Pca_ylw_g4830	TPSb1	591	7	NODE_37392_length_3258_cov_6.735303	1286	1917	+	DDVYD	-	RRAANWRSSVW	RLNNDLIAPSHE	RDR	beta-bisabolene synthase-like	XP_010046462.1	Eucalyptus grandis	925	1	0.0	74.29%	65	236	267	531
Full	Pca_ylw_g48765	TPSb1	237	4	NODE_38051_length_3216_cov_10.561286	1098	2881	-	DDVYD	-	-	QLCNDLGTSTVE	RDR	alpha-farnesene synthase-like	XP_030442058.1	Syzygium oleosum	288	0.99	1.00E-90	57.56%	1	121	111	194
Full	Pca_ylw_g53277	TPSb1	330	5	NODE_44650_length_2855_cov_10.269258	1	2361	-	DDVYD	-	-	RLNDDLGTSP-E	RDR	monoterpene synthase-like	XP_030462337.1	Syzygium oleosum	606	0.98	0	88.04%	1	68	99	326
Full	Pca_ylw_g6697	TPSb1	593	7	NODE_2000_length_14937_cov_9.433820	7746	12351	+	DDVYD	-	RRSANWKPNVW	RLNNDLSTSSYE	RDR	beta pinene synthase	QCQ05476.1	Eucalyptus polybractea	1036	1	0	84.18%	65	238	269	533
Full	Pca_ylw_g69664	TPSb1	273	4	NODE_75865_length_1792_cov_4.791837	146	1509	+	DDVYD	-	-	-	-	monoterpene synthase-like	XP_030462407.1	Syzygium oleosum	428	0.87	9.00E-145	82.77%	29	97	128	273
Full	Pca_ylw_g54543	TPSb2	390	7	NODE_46667_length_2756_cov_9.986935	1	2571	-	DDMYD	-	-	-	RDR	monoterpene synthase	AIK19222.1	Eugenia uniflora	677	0.94	0	89.67%	23	188	217	390
Full	Pca_ylw_g73225	TPSb2	274	5	NODE_84761_length_1594_cov_10.495715	1	1321	-	DDVYD	-	-	-	RDR	terpene synthase 1	AXY92166.1	Rhodomyrtus tomentosa	523	0.97	0	93.66%	1	67	96	274
Full	Pca_ylw_g15846	TPSc	815	14	NODE_6436_length_9411_cov_7.187473	1176	7650	+	-	DIDD	-	QLNNDLSTSSYE	RDR	(-)-kolavenyl diphosphate synthase TPS28	XP_030460394.1	Syzygium oleosum	1373	0.91	0	87.57%	283	489	533	698
Full	Pca_ylw_g60747	TPSc	373	7	NODE_57317_length_2332_cov_6.009313	1	2171	-	-	DIDD	-	-	-	(-)-kolavenyl diphosphate synthase TPS28	XP_030460394.1	Syzygium oleosum	617	0.9	0	86.05%	7	190	234	341
Full	Pca_ylw_g14698	TPSf	658	10	NODE_5779_length_9889_cov_9.409091	5786	9491	-	DDFFD	-	-	-	RDR	S-linalool synthase	XP_018728104.1	Eucalyptus grandis	865	0.99	0	66.77%	1	162	206	425
Full	Pca_ylw_g32591	TPSg	589	7	NODE_19130_length_5189_cov_9.080547	1223	4911	-	DDIFD	-	-	RLWDDLGSAKDE	-	(3S,6E)-nerolidol synthase 1-like	XP_030513235.1	Rhodamnia argentea	1027	1	0	86.42%	48	236	269	534
Partial	Pca_ylw_g23854	-	274	3	NODE_11755_length_6943_cov_20.529926	4406	6730	+	-	-	RRSASYHPNIW	-	-	terpene synthase 3	AXY92168.1	Rhodomyrtus tomentosa	476	0.97	2.00E-163	85.39%	31	213	x	x
Partial	Pca_ylw_g42382	-	165	2	NODE_29663_length_3844_cov_9.425803	2112	2791	-	-	-	-	-	-	terpene synthase 3	AXY92168.1	Rhodomyrtus tomentosa	241	0.77	1.00E-73	90.62%	27	104	x	x
Partial	Pca_ylw_g82291	-	144	3	NODE_112418_length_1167_cov_6.056881	186	1144	+	-	-	-	-	-	(-)-germacrene D synthase-like	XP_030523548.1	Rhodamnia argentea	209	0.97	3.00E-62	74.29%	2	144	x	x
Partial	Pca_ylw_g68930	-	137	1	NODE_74223_length_1831_cov_4.989738	1086	1801	+	-	-	-	-	-	hypothetical protein EUGRSUZ_F03408	KCW70100.1	Eucalyptus grandis	207	0.97	2.00E-65	76.69%	5	78	x	x
Partial	Pca_ylw_g51973	-	159	2	NODE_42690_length_2950_cov_5.365913	1706	1928	+	-	-	RRSGNFHPSIW	-	-	(-)-germacrene D synthase-like	XP_030444052.1	Syzygium oleosum	243	0.88	2.00E-76	82.14%	32	153	x	x
Partial	Pca_ylw_g56129	-	127	2	NODE_49166_length_2647_cov_6.457376	1526	2628	+	-	-	-	-	-	(-)-germacrene D synthase-like	XP_030519939.1	Rhodamnia argentea	164	0.72	1.00E-45	84.38%	30	125	x	x
Partial	Pca_ylw_g69647	-	195	3	NODE_75820_length_1794_cov_8.505245	1	1451	-	-	-	RRSAGYHPSIW	-	-	(-)-germacrene D synthase-like isoform X3	XP_030540931.1	Rhodamnia argentea	245	0.81	5.00E-75	76.10%	31	167	x	x
Partial	Pca_ylw_g77489	-	274	2	NODE_96613_length_1382_cov_12.744061	46	1261	+	-	-	RRRADYHPSIW	-	-	terpene synthase 4	AXY92169.1	Rhodomyrtus tomentosa	491	0.98	3.00E-169	88.48%	32	215	x	x
Partial	Pca_ylw_g61364	-	263	3	NODE_58473_length_2291_cov_12.622855	596	1960	+	-	DNDD	RRSANFRPSIW	-	-	hypothetical protein EUGRSUZ_H04977	KCW62335.1	Eucalyptus grandis	403	0.99	2.00E-135	74.53%	32	207	x	x
Partial	Pca_ylw_g57118	-	348	5	NODE_50862_length_2573_cov_7.335337	1	2431	-	-	-	RRSAGYHPSIW	-	-	hypothetical protein EUGRSUZ_F03396	KCW70092.1	Eucalyptus grandis	169	0.35	3.00E-44	67.44%	249	345	x	x
Partial	Pca_ylw_g41884	-	115	2	NODE_29062_length_3902_cov_5.572810	3148	3791	-	-	-	-	-	-	(-)-germacrene D synthase-like isoform X3	XP_030540931.1	Rhodamnia argentea	179	0.84	5.00E-51	85.57%	x	x	15	58
Partial	Pca_ylw_g20612	-	214	3	NODE_9453_length_7795_cov_14.754243	256	1497	+	-	-	-	RLMDDLASHKFE	-	(-)-germacrene D synthase-like	XP_030476598.1	Syzygium oleosum	366	1	9.00E-127	79.91%	x	x	1	157
Partial	Pca_ylw_g35962	-	282	4	NODE_22480_length_4673_cov_3.822672	24	1394	+	DDIYD	-	-	RLMDDISSHQFE	-	sesquiterpene synthase	AIK19227.1	Eugenia uniflora	503	1	2.00E-174	85.11%	x	x	1	225
Partial	Pca_ylw_g38693	-	167	3	NODE_25396_length_4294_cov_4.165521	3486	4290	+	-	-	-	-	-	(-)-germacrene D synthase-like isoform X1	XP_030442313.1	Syzygium oleosum	194	0.65	1.00E-55	82.14%	x	x	33	125
Partial	Pca_ylw_g42591	-	335	5	NODE_29937_length_3820_cov_22.144002	26	1875	+	DDIYD	-	-	RLMDDLASHKFE	RDR	terpene synthase 3	AXY92168.1	Rhodomyrtus tomentosa	618	1	0	87.16%	x	x	13	278
Partial	Pca_ylw_g91152	-	146	2	NODE_152371_length_833_cov_14.990753	8	707	+	-	-	-	RWDFDAKDGLPE	-	(-)-germacrene D synthase-like	XP_030520015.1	Rhodamnia argentea	244	0.93	9.00E-79	86.13%	x	x	6	146
Partial	Pca_ylw_g87735	-	141	2	NODE_134891_length_955_cov_2.161731	1	811	-	-	-	-	-	-	(-)-germacrene D synthase-like	XP_030516584.1	Rhodamnia argentea	234	0.95	7.00E-72	80.95%	x	x	1	89
Partial	Pca_ylw_g81619	-	158	2	NODE_110089_length_1194_cov_2.523724	1	971	-	-	DADD	-	-	-	(-)-germacrene D synthase-like isoform X3	XP_030540931.1	Rhodamnia argentea	275	1	3.00E-87	81.65%	x	x	1	101
Partial	Pca_ylw_g84667	-	185	3	NODE_121635_length_1069_cov_10.616935	1	791	-	DDIYD	-	-	-	RDR	(-)-germacrene D synthase-like	XP_030520363.1	Rhodamnia argentea	217	0.62	7.00E-67	88.79%	x	x	1	142
Partial	Pca_ylw_g48058	-	180	2	NODE_37049_length_3281_cov_3.608926	8	964	+	-	-	-	RLMYDVSSHQYE	-	(-)-germacrene D synthase-like isoform X2	XP_030442319.1	Syzygium oleosum	299	1	3.00E-96	79.44%	x	x	1	123
Partial	Pca_ylw_g48216	-	332	5	NODE_37274_length_3266_cov_6.424585	44	1808	+	DDLYD	-	-	RLMNDIAGHKSE	-	hypothetical protein EUGRSUZ_G01636	KCW63955.1	Eucalyptus grandis	494	0.92	5.00E-170	74.03%	x	x	22	274
Partial	Pca_ylw_g51052	-	378	6	NODE_41350_length_3023_cov_11.168703	4	2010	+	DDIYD	-	-	RLMDDISSHHFE	RDR	(-)-germacrene D synthase-like	XP_030519939.1	Rhodamnia argentea	694	0.96	0	90.71%	x	x	56	321
Partial	Pca_ylw_g57660	-	120	1	NODE_51781_length_2537_cov_2.817886	1170	2221	-	-	-	-	-	-	(-)-germacrene D synthase-like	XP_030519812.1	Rhodamnia argentea	182	0.99	1.00E-56	76.47%	x	x	1	42
Partial	Pca_ylw_g72739	-	247	4	NODE_83473_length_1621_cov_10.363342	136	1391	+	DDIYD	-	-	RWDIDCINELPE	RDR	terpene synthase 3	AXY92168.1	Rhodomyrtus tomentosa	459	0.96	2.00E-157	92.02%	x	x	13	240
Partial	Pca_ylw_g64870	-	224	5	NODE_65270_length_2083_cov_2.036391	996	2070	+	-	-	-	RLMDDIASHQFE	-	(-)-germacrene D synthase-like	XP_030549251.1	Rhodamnia argentea	368	0.87	2.00E-122	89.80%	x	x	4	192
Partial	Pca_ylw_g61049	-	143	2	NODE_57880_length_2308_cov_3.674720	1553	2251	-	-	-	-	RLMDDVSSHQFE	-	(-)-germacrene D synthase-like	XP_030541118.1	Rhodamnia argentea	269	1	4.00E-85	88.11%	x	x	1	86
Partial	Pca_ylw_g61731	-	63	1	NODE_59125_length_2270_cov_4.379845	7	434	+	-	-	-	-	-	(-)-germacrene D synthase-like	XP_030541118.1	Rhodamnia argentea	115	0.9	3.00E-28	92.98%	x	x	2	46
Partial	Pca_ylw_g41022	-	82	2	NODE_28031_length_4009_cov_4.875890	3366	3877	+	-	-	-	-	-	(-)-germacrene D synthase-like	XP_018731175.1	Eucalyptus grandis	115	0.93	1.00E-30	74.03%	x	x	3	82
Partial	Pca_ylw_g65181	-	146	4	NODE_65896_length_2063_cov_6.146022	1	931	-	-	-	-	-	-	hypothetical protein EUGRSUZ_L02298	KCW44269.1	Eucalyptus grandis	142	0.96	2.00E-38	50.00%	x	x	2	93
Partial	Pca_ylw_g84795	-	126	2	NODE_122186_length_1064_cov_3.674772	1	791	-	-	-	-	-	-	(-)-germacrene D synthase-like isoform X3	XP_030540931.1	Rhodamnia argentea	224	0.92	6.00E-68	90.60%	x	x	1	119
Partial	Pca_ylw_g88306	-	104	3	NODE_137493_length_933_cov_5.799534	1	881	-	-	-	-	-	-	sesquiterpene synthase	AIK19228.1	Eugenia uniflora	87	0.55	1.00E-17	74.58%	x	x	37	82
Partial	Pca_ylw_g16874	-	251	3	NODE_7045_length_9032_cov_3.448688	6024	8451	-	-	-	-	-	-	(-)-germacrene D synthase isoform X2	XP_039168360.1	Eucalyptus grandis	151	0.37	8.00E-39	62.70%	x	x	1	95
Partial	Pca_ylw_g28651	-	158	2	NODE_15573_length_5923_cov_6.639754	4316	5417	+	-	DTDD	RRSGNFHRSIW	-	-	hypothetical protein EUGRSUZ_H04978	KCW62336.1	Eucalyptus grandis	219	0.82	2.00E-65	78.46%	32	155	x	x
Partial	Pca_ylw_g16954	-	511	2	NODE_7093_length_9005_cov_4.570837	1933	4541	-	-	-	-	-	-	alpha-terpineol synthase, chloroplastic-like	XP_039165819.1	Eucalyptus grandis	169	0.97	6.00E-47	57.40%	26	143	x	x
Partial	Pca_ylw_g91854	-	133	2	NODE_156741_length_788_cov_10.004219	1	641	-	-	-	-	-	-	monoterpene synthase-like	XP_030462407.1	[Syzygium oleosum]	210	1	2.00E-62	77.44%	1	132	x	x
Partial	Pca_ylw_g28608	-	194	3	NODE_15541_length_5926_cov_10.661425	1	1091	-	DDVYD	-	-	-	-	beta-bisabolene synthase-like	XP_030546374.1	Rhodamnia argentea	160	0.52	1.00E-42	76.70%	78	191	x	x
Partial	Pca_ylw_g67660	-	199	3	NODE_71239_length_1911_cov_11.071429	1	1501	-	-	-	-	-	-	beta-bisabolene synthase-like	XP_030546374.1	[Rhodamnia argentea]	214	0.65	5.00E-63	78.46%	42	160	x	x
Partial	Pca_ylw_g55023	-	299	6	NODE_47417_length_2722_cov_28.570888	216	2487	+	-	-	-	-	-	1,8-cineole synthase	QCQ05477.1	Eucalyptus polybractea	119	0.27	6.00E-26	72.84%	32	140	x	x
Partial	Pca_ylw_g70933	-	149	3	NODE_78918_length_1724_cov_5.249240	45	951	+	-	-	-	-	-	monoterpene synthase-like isoform X5	XP_010051308.1	Eucalyptus grandis	173	0.77	8.00E-49	72.41%	17	144	x	x
Partial	Pca_ylw_g3538	-	110	2	NODE_21887_length_4757_cov_31.677847	3056	3579	+	-	-	-	-	-	terpene synthase 2	AXY92167.1	Rhodomyrtus tomentosa	103	0.58	2.00E-24	81.25%	1	70	x	x
Partial	Pca_ylw_g48632	-	182	3	NODE_37850_length_3230_cov_8.628291	2145	3021	-	-	-	-	-	-	monoterpene synthase-like	XP_030462337.1	Syzygium oleosum	296	0.99	1.00E-95	81.77%	72	179	x	x
Partial	Pca_ylw_g58348	-	256	4	NODE_37850_length_3230_cov_8.628291	2145	3021	-	DDVYD	-	-	RFNDDFSTSSHE	-	1,8-cineole synthase	QCQ05477.1	Eucalyptus polybractea	496	1	5.00E-173	90.62%	x	x	1	196
Partial	Pca_ylw_g59592	-	191	4	NODE_55226_length_2403_cov_5.591495	1	1811	-	DDVYD	-	-	-	-	monoterpene synthase-like	XP_030462407.1	Syzygium oleosum	304	0.85	8.00E-99	88.96%	x	x	1	165
Partial	Pca_ylw_g60043	-	237	4	NODE_56028_length_2377_cov_7.273913	10	1595	+	-	-	-	-	-	beta pinene synthase	QCQ05476.1	Eucalyptus polybractea	384	0.99	4.00E-129	70.50%	x	x	1	140
Partial	Pca_ylw_g62812	-	394	5	NODE_61111_length_2206_cov_15.127290	1	2151	-	DDVYD	-	-	RWWVDLGLNKME	RDR	beta-bisabolene synthase-like	XP_030546374.1	Rhodamnia argentea	775	1	0	92.39%	x	x	62	326
Partial	Pca_ylw_g67147	-	146	2	NODE_70067_length_1942_cov_8.507239	716	1620	+	-	-	-	RLNNDLNTSSYE	-	beta-bisabolene synthase-like	XP_030539707.1	Rhodamnia argentea	244	1	4.00E-75	80.95%	x	x	1	115
Partial	Pca_ylw_g70265	-	166	2	NODE_77293_length_1758_cov_4.980380	460	1301	-	-	-	-	-	-	monoterpene synthase-like isoform X2	XP_010025932.1	Eucalyptus grandis	296	0.99	84.94%	9.00E-95	x	x	2	106
Partial	Pca_ylw_g87900	-	104	2	NODE_135610_length_949_cov_3.391055	1	721	-	-	-	-	-	-	monoterpene synthase-like isoform X2	XP_010051775.1	Eucalyptus grandis	185	0.96	2.00E-53	84.00%	x	x	2	44
Partial	Pca_ylw_g79559	-	214	2	NODE_102978_length_1286_cov_14.316529	46	1141	+	-	-	-	-	-	(3S,6E)-nerolidol synthase 1-like	XP_030519146.1	Rhodamnia argentea	397	1	6.00E-136	90.19%	2	160	x	x
Partial	Pca_ylw_g23328	-	123	3	NODE_11361_length_7083_cov_6.624465	256	3267	+	-	-	-	-	-	alpha-terpineol synthase, chloroplastic-like	XP_018719896.2	Eucalyptus grandis	142	0.63	2.00E-38	85.90%	x	x	59	121
Partial	Pca_ylw_g25850	-	526	7	NODE_13298_length_6490_cov_6.099268	44	4136	+	-	-	-	RLMDDLASHKFE	-	terpene synthase 10-like	XP_010025932.1	Eucalyptus grandis	138	0.2	2.00E-33	51.68%	x	x	157	252
Partial	Pca_ylw_g34775	-	193	3	NODE_21248_length_4850_cov_6.582355	366	4068	+	-	-	-	-	-	monoterpene synthase-like	XP_030462337.1	Syzygium oleosum	128	0.37	9.00E-31	82.19%	1	76	x	x
Partial	Pca_ylw_g43311	-	165	2	NODE_30821_length_3742_cov_8.852115	1276	2824	+	-	-	-	-	-	myrcene synthase, chloroplastic-like	XP_030462469.1	Syzygium oleosum	112	0.36	4.00E-29	88.33%	x	x	4	97
Partial	Pca_ylw_g46278	-	166	3	NODE_34650_length_3441_cov_10.957207	1166	3134	+	-	-	-	-	-	(3S,6E)-nerolidol synthase 1-like	XP_030451950.1	Syzygium oleosum	196	0.85	1.00E-58	70.42%	35	164	x	x
Partial	Pca_ylw_g48879	-	232	4	NODE_38211_length_3208_cov_7.312041	1	2861	-	-	-	RRSANWKHVVW	-	RDR	beta-bisabolene synthase-like	XP_010046462.1	Eucalyptus grandis	298	0.85	9.00E-52	57.23%	x	x	150	201
Partial	Pca_ylw_g42260	-	256	3	NODE_29505_length_3859_cov_1.788736	46	3844	+	-	-	-	-	-	alpha-farnesene synthase-like	XP_030528785.1	Rhodamnia argentea	342	0.71	6.00E-113	91.26%	36	193	x	x
Partial	Pca_ylw_g45138	-	168	3	NODE_33162_length_3547_cov_6.179281	1	1501	-	-	-	-	-	-	hypothetical protein BT93_B0205	KAF8037222.1	Corymbia citriodora subsp. variegata	177	0.88	1.00E-50	55.42%	51	163	x	x
Partial	Pca_ylw_g97526	-	74	1	NODE_252366_length_378_cov_0.043189	9	371	+	-	-	-	-	-	alpha-farnesene synthase-like	XP_030528882.1	Rhodamnia argentea	134	1	5.00E-35	87.84%	1	48	x	x
Partial	Pca_ylw_g25927	-	274	3	NODE_13358_length_6459_cov_6.227365	1853	3741	-	-	-	-	RLCNDLRTSEAE	-	alpha-farnesene synthase-like	XP_030528785.1	Rhodamnia argentea	245	0.53	8.00E-74	80.27%	x	x	116	243
Partial	Pca_ylw_g28609	-	291	4	NODE_15541_length_5926_cov_10.661425	2024	3591	-	DDVYD	-	-	-	-	alpha-farnesene synthase-like	XP_030440567.1	Syzygium oleosum	408	0.99	5.00E-136	70.95%	x	x	79	291
Partial	Pca_ylw_g33501	-	405	5	NODE_20016_length_5034_cov_10.770069	966	2901	+	DDVYD	-	-	RLCNDLRTSKAE	RDR	alpha-farnesene synthase-like	XP_030528882.1	Rhodamnia argentea	763	1	0	89.63%	x	x	79	345
Partial	Pca_ylw_g57513	-	185	2	NODE_51551_length_2545_cov_9.336710	8	872	+	-	-	-	RLCNDLRTSKAE	-	alpha-farnesene synthase-like	XP_030528882.1	Rhodamnia argentea	350	0.98	7.00E-117	89.07%	x	x	1	125
Partial	Pca_ylw_g52939	-	364	5	NODE_44138_length_2874_cov_8.704245	5	2470	+	DDIFD	DYDD	-	-	-	(3S,6E)-nerolidol synthase 1-like	XP_030513235.1	Rhodamnia argentea	594	0.86	5.00E-141	88.74%	x	x	98	224
Partial	Pca_ylw_g24915	-	163	2	NODE_12570_length_6697_cov_7.061566	1	1131	-	-	-	-	-	-	probable terpene synthase 13	XP_018729054.1	Eucalyptus grandis	259	1	2.00E-86	77.91%	56	163	x	x
Partial	Pca_ylw_g41527	-	154	2	NODE_28650_length_3944_cov_9.679597	431	1291	-	-	-	-	-	-	hypothetical protein BT93_E0621	KAF8027754.1	Corymbia citriodora subsp. variegata	254	1	1e-85	80.52%	54	154	x	x
Partial	Pca_ylw_g55723	-	279	4	NODE_48526_length_2672_cov_7.015408	612	2161	-	-	-	-	-	-	hypothetical protein EUGRSUZ_E03605	KCW74867.1	Eucalyptus grandis	482	0.98	1e-168	82.37%	x	x	1	224
Partial	Pca_ylw_g64960	-	204	3	NODE_65454_length_2077_cov_5.063000	18	2060	+	-	-	-	-	-	(3S,6E)-nerolidol synthase 1-like	XP_030519146.1	Rhodamnia argentea	353	0.99	4.00E-119	83.01%	x	x	72	204
Partial	Pca_ylw_g81347	-	135	3	NODE_109051_length_1205_cov_11.218778	4	829	+	DDVFD	-	-	RGTVDELILFTE	-	(3S,6E)-nerolidol synthase 1-like	XP_030519146.1	Rhodamnia argentea	258	0.98	1.00E-82	90.23%	x	x	1	135
Partial	Pca_ylw_g91315	-	122	2	NODE_153555_length_826_cov_38.598131	66	804	+	-	-	-	-	-	(3S,6E)-nerolidol synthase 1-like	XP_030451893.1	Syzygium oleosum	233	0.98	2.00E-71	85.00%	x	x	1	122
Error annotation	Pca_ylw_g1850	-	1734	36	NODE_397_length_23403_cov_8.434488	2036	20684	+	-	-	-	-	-	ent-kaur-16-ene synthase chloroplastic isoform X1	XP_030526500.1	Rhodamnia argentea	1575	0.47	0	95.89%	247	448	491	820
Pseudogene	Pca_ylw_g44728	-	185	2	NODE_32623_length_3581_cov_5.388399	2472	3531	-	-	-	-	-	-	beta pinene synthase	QCQ05476.1	Eucalyptus polybractea	268	0.98	6.00E-85	70.21%	1	62	93	184
Pseudogene	Pca_ylw_g88068	-	126	2	NODE_136425_length_943_cov_8.790993	166	803	+	-	-	-	-	-	(-)-germacrene D synthase-like isoform X3	XP_030540931.1	Rhodamnia argentea	226	0.92	8.00E-69	91.45%	x	x	1	120
Pseudogene	Pca_ylw_g38063	-	519	5	NODE_24709_length_4377_cov_7.069767	346	4172	+	-	-	-	-	-	isoprene synthase, chloroplastic-like isoform X2	XP_030459462.1	Syzygium oleosum	391	0.79	7.00E-128	52.08%	x	x	148	422
Pseudogene	Pca_ylw_g28557	-	164	2	NODE_15497_length_5940_cov_3.681733	1773	2741	-	-	-	-	-	-	beta pinene synthase	QCQ05476.1	Eucalyptus polybractea	205	1	4.00E-61	62.20%	x	x	68	104
Pseudogene	Pca_ylw_g86339	-	160	2	NODE_128551_length_1006_cov_6.773950	206	1000	+	-	-	-	-	-	alpha-farnesene synthase-like	XP_030528882.1	Rhodamnia argentea	172	0.65	9.00E-49	81.73%	1	48	79	107
Pseudogene	Pca_ylw_g74740	-	143	2	NODE_88774_length_1515_cov_5.112656	146	826	+	-	-	-	-	-	(+)-alpha-terpineol synthase-like	XP_030445259.1	Syzygium oleosum	209	0.83	3.00E-64	84.03%	10	83	114	144

## Sheet: TableS3.Pseudogenes
Supplementary Table S3. A list of Psidium terpene synthase pseudogenes.
Morphotype	ID	Reason	ORF Finder
P. catleianum red	Pca_red_g54211	Lack of domain	Label(ORF4),Strand(+), Frame (1), Start(439), Stop (789), Length(351 | 116)
P. catleianum red	Pca_red_g46544	Stopcodon	ORF8 + 1 1771 2601 831 | 276
P. catleianum red	Pca_red_g44464	3 exons	Label(ORF11), Strand(+), Frame(3), Start(909), Stop (1349), Length (441 | 146)
P. catleianum red	Pca_red_g68961	3 exons	ORF6 + 2 191 628 438 | 145
P. catleianum yellow	Pca_ylw_g38063	Stop codon	Label (ORF25),Strand (+), Frame(2), Start(2780), Stop(3610), Length (831 | 276)
P. catleianum yellow	Pca_ylw_g28557	Lack of domain	Label (ORF3), Strand(+), Frame(1), Start(535), Stop(837), Length(303 | 100)
P. catleianum yellow	Pca_ylw_g86339	Lack of domain	Label(ORF6),Strand(-), Frame(3), Start(370),Stop(>2), Length(369 | 122)
P. catleianum yellow	Pca_ylw_g1850	38 exons	Label (ORF363) , Strand (-) , Frame (2), Start (5460), Stop (4927), Length (534 nt | 177 aa)
P. catleianum yellow	Pca_ylw_g44728	2 exons	ORF2 + 1 115 567 453 | 150
P. catleianum yellow	Pca_ylw_g74740	2 exons	ORF6 + 3 168 617 450 | 149
P. catleianum yellow	Pca_ylw_g88068	2 exons	ORF4 + 2 206 535 330 | 109

## Sheet: SupTableS4.Pairwisecomparisons
Supplementary Table S4. Pair-wise percentage identity of deduced amino acid sequences of all TPSs from Psidium cattleianum red and yellow morphotypes.
	Pca_ylw_g56129	Pca_ylw_g57118	Pca_ylw_g25850	Pca_ylw_g41527	Pca_ylw_g24915	Pca_red_g77508	Pca_red_g74757	Pca_red_g100979	Pca_ylw_g69647	Pca_red_g21900	Pca_ylw_g23854	Pca_red_g66444	Pca_red_g28831	Pca_red_g12808	Pca_red_g20472	Pca_ylw_g1850	Pca_ylw_g46278	Pca_red_g63682	Pca_red_g88219	Pca_ylw_g79559	Pca_red_g59179	Pca_red_g5309	Pca_ylw_g15846	Pca_red_g66325	Pca_ylw_g60747	Pca_red_g69489	Pca_ylw_g14698	Pca_red_g19988	Pca_ylw_g34775	Pca_red_g54211	Pca_ylw_g48632	Pca_ylw_g43311	Pca_red_g14705	Pca_red_g47259	Pca_ylw_g53277	Pca_ylw_g28557	Pca_red_g71488	Pca_ylw_g60043	Pca_red_g43593	Pca_red_g34409	Pca_red_g71949	Pca_ylw_g70933	Pca_red_g83247	Pca_red_g93552	Pca_ylw_g55023	Pca_ylw_g48879	Pca_ylw_g87900	Pca_ylw_g36410	Pca_red_g50681
Pca_ylw_g56129	100.00	57.48	4.72	17.32	20.47	21.26	1.64	3.23	28.35	0.79	0.79	0.00	2022-09-07	7.87	12.60	13.39	2022-11-18	6.30	7.87	7.87	3.94	8.66	9.45	8.66	7.87	2022-09-07	13.39	2022-09-07	5.51	2022-05-08	29.92	6.30	7.87	12.60	12.60	7.87	2022-09-07	7.87	1.57	6.30	5.51	0.00	3.15	1.47	9.45	2.36	0.96	16.54	1.57
Pca_ylw_g57118	57.48	100.00	5.17	18.83	17.79	20.86	1.64	3.23	18.46	4.74	4.74	2.41	2022-10-06	7.18	2022-03-06	7.47	16.27	5.14	9.63	6.54	2022-11-01	5.17	5.46	5.36	4.60	6.96	2022-06-10	6.90	2.59	9.20	2022-08-23	2022-06-06	5.36	8.41	8.48	8.54	4.62	5.91	6.44	8.57	5.83	5.37	9.26	1.47	3.34	8.19	0.96	7.47	5.17
Pca_ylw_g25850	4.72	5.17	100.00	2022-04-11	2022-04-11	12.88	7.38	6.45	5.64	7.66	2022-03-08	5.42	9.39	7.22	5.13	7.98	9.64	8.88	9.63	8.88	3.69	6.46	6.46	8.21	7.77	7.83	2022-08-06	2022-08-06	5.70	11.49	7.14	7.88	6.43	9.61	9.39	10.37	9.83	9.28	8.71	9.52	9.17	5.37	8.64	7.35	4.35	7.76	12.50	6.83	6.00
Pca_ylw_g41527	17.32	18.83	2022-04-11	100.00	83.12	87.66	2.46	3.23	18.18	5.84	4.55	0.00	5.84	6.49	8.44	8.44	12.99	3.90	5.19	4.55	4.55	2022-09-09	9.74	4.55	7.14	3.90	2022-09-09	5.19	2.60	2022-05-08	18.18	5.84	2022-09-09	10.39	10.39	3.90	5.19	5.19	6.49	6.49	2.60	4.70	7.79	2.94	4.55	3.25	0.96	7.14	1.95
Pca_ylw_g24915	20.47	17.79	2022-04-11	83.12	100.00	89.57	3.28	3.23	18.40	6.13	4.91	0.00	6.13	4.29	7.98	9.20	15.34	3.68	5.19	4.29	4.91	7.36	7.98	4.91	7.98	2022-07-03	7.36	7.36	3.68	2022-05-08	19.63	7.36	9.20	9.82	10.43	4.29	5.52	5.52	6.13	7.36	4.29	4.70	7.41	2.94	5.52	3.68	1.92	7.98	1.23
Pca_red_g77508	21.26	20.86	12.88	87.66	89.57	100.00	2.46	2.15	19.63	4.91	3.68	0.00	7.36	4.91	6.75	7.98	15.34	2022-07-03	4.44	3.68	3.68	6.13	6.75	4.29	5.52	2.45	7.36	7.36	2022-07-03	2022-05-08	21.47	6.75	9.20	9.20	9.82	4.29	4.91	4.91	5.52	6.13	4.29	2022-03-04	7.41	2.94	5.52	4.29	1.92	7.98	1.84
Pca_red_g74757	1.64	1.64	7.38	2.46	3.28	2.46	100.00	59.14	2022-10-04	65.57	65.57	72.13	0.82	2022-02-09	24.59	23.77	2.46	21.31	1.64	21.31	16.39	17.21	2022-03-18	2022-10-04	15.57	2022-03-18	2022-03-18	2022-05-27	27.87	1.15	3.28	1.64	2.46	3.28	3.28	1.64	1.64	1.64	5.74	1.64	0.82	13.93	2022-11-13	29.41	22.95	3.28	0.00	3.28	22.95
Pca_red_g100979	3.23	3.23	6.45	3.23	3.23	2.15	59.14	100.00	2.15	54.84	55.91	58.06	0.00	7.53	2022-11-30	27.96	7.53	26.88	5.38	26.88	20.43	21.51	21.51	7.53	21.51	21.51	24.73	2022-03-29	25.81	0.00	2.15	2.15	2.15	4.30	4.30	2022-08-01	2022-08-01	2022-08-01	9.68	2022-08-01	2022-08-01	17.20	17.20	30.88	2022-03-29	4.30	0.00	5.38	25.81
Pca_ylw_g69647	28.35	18.46	5.64	18.18	18.40	19.63	2022-10-04	2.15	100.00	3.59	2.56	0.00	6.15	6.15	7.69	9.23	13.25	3.59	3.70	2022-08-03	1.54	6.67	7.18	4.62	4.62	2022-10-04	10.26	6.67	3.63	4.60	19.23	8.48	7.18	6.15	6.15	6.71	6.94	7.69	5.13	5.13	5.64	2022-01-02	3.70	1.47	6.15	2022-10-04	2.88	12.31	2022-10-04
Pca_red_g21900	0.79	4.74	7.66	5.84	6.13	4.91	65.57	54.84	3.59	100.00	90.51	83.13	3.76	7.30	20.80	22.99	3.61	20.56	18.52	21.50	12.92	22.26	22.26	10.58	20.80	21.17	21.17	16.42	18.13	2.30	5.49	2022-03-03	4.74	17.15	16.79	0.00	1.16	0.84	11.36	6.19	3.33	31.54	32.10	30.88	12.77	11.64	0.00	13.50	21.17
Pca_ylw_g23854	0.79	4.74	2022-03-08	4.55	4.91	3.68	65.57	55.91	2.56	90.51	100.00	83.13	4.69	8.39	20.44	21.90	2.41	20.56	18.52	21.50	14.76	21.53	21.53	10.58	20.80	21.17	2022-07-20	15.69	2022-10-17	1.15	4.40	0.61	2.55	15.69	15.33	1.22	0.58	0.42	11.36	5.24	1.67	32.21	32.72	30.88	12.41	11.21	0.00	11.68	21.53
Pca_red_g66444	0.00	2.41	5.42	0.00	0.00	0.00	72.13	58.06	0.00	83.13	83.13	100.00	0.60	9.64	18.67	19.28	0.00	2022-07-18	6.67	18.67	14.46	17.47	17.47	5.42	16.27	16.87	16.87	18.67	2022-07-18	0.00	0.00	0.00	0.00	1.81	1.81	0.00	0.00	0.00	4.82	0.00	0.00	16.78	14.81	29.41	17.47	4.82	0.00	4.22	2022-08-21
Pca_red_g28831	2022-09-07	2022-10-06	9.39	5.84	6.13	7.36	0.82	0.00	6.15	3.76	4.69	0.60	100.00	2022-10-06	7.98	8.92	9.64	3.29	5.19	3.29	1.88	8.92	8.92	2022-04-07	8.45	7.51	9.39	5.63	2.59	5.75	3.85	2022-03-03	5.16	8.45	8.92	3.66	3.47	3.29	8.45	5.71	3.76	3.36	2022-02-08	2.94	2.82	7.51	1.92	8.45	4.69
Pca_red_g12808	7.87	7.18	7.22	6.49	4.29	4.91	2022-02-09	7.53	6.15	7.30	8.39	9.64	2022-10-06	100.00	5.72	26.82	10.84	7.94	8.89	8.88	9.23	6.63	6.50	11.79	9.92	8.41	6.38	7.17	9.84	6.90	2022-04-06	10.30	8.93	10.51	10.91	7.93	9.25	8.86	2022-06-06	7.14	4.58	2022-07-10	7.41	8.82	8.70	6.90	11.54	10.24	5.76
Pca_red_g20472	12.60	2022-03-06	5.13	8.44	7.98	6.75	24.59	2022-11-30	7.69	20.80	20.44	18.67	7.98	5.72	100.00	87.05	2022-04-09	17.29	15.56	17.76	23.25	21.69	21.54	20.71	24.66	22.90	11.85	9.25	16.58	2022-05-08	10.44	3.64	5.00	18.62	18.79	7.32	2022-05-04	7.59	15.15	9.52	6.67	18.79	19.14	20.59	10.37	14.22	2.88	12.20	15.35
Pca_ylw_g1850	13.39	7.47	7.98	8.44	9.20	7.98	23.77	27.96	9.23	22.99	21.90	19.28	8.92	26.82	87.05	100.00	9.64	18.22	18.52	19.63	23.62	20.61	20.49	21.79	25.47	23.48	2022-09-18	10.57	2022-06-16	12.64	10.99	13.94	12.50	25.23	25.45	12.20	13.87	18.99	15.53	10.95	9.58	19.46	21.60	25.00	13.38	15.52	7.69	19.51	15.35
Pca_ylw_g46278	2022-11-18	16.27	9.64	12.99	15.34	15.34	2.46	7.53	13.25	3.61	2.41	0.00	9.64	10.84	2022-04-09	9.64	100.00	2022-01-03	2.96	2022-01-03	1.81	4.22	3.61	2.41	2022-01-03	4.22	10.24	8.43	2022-01-03	5.75	13.86	4.24	2022-04-09	10.84	11.45	4.27	2022-02-06	8.43	4.82	7.23	6.63	2.68	4.32	2.94	6.63	2.41	3.85	2022-04-09	3.61
Pca_red_g63682	6.30	5.14	8.88	3.90	3.68	2022-07-03	21.31	26.88	3.59	20.56	20.56	2022-07-18	3.29	7.94	17.29	18.22	2022-01-03	100.00	82.96	90.65	20.56	2022-03-21	2022-03-21	2022-07-06	21.96	16.82	17.29	17.29	2022-06-16	3.45	2.20	2022-03-03	2.80	10.28	9.81	1.22	2.89	2.34	11.68	3.33	2.34	24.83	25.31	25.00	15.42	8.41	1.92	2022-08-13	16.82
Pca_red_g88219	7.87	9.63	9.63	5.19	5.19	4.44	1.64	5.38	3.70	18.52	18.52	6.67	5.19	8.89	15.56	18.52	2.96	82.96	100.00	91.11	2022-04-17	20.00	20.00	9.63	19.26	14.81	15.56	10.37	6.67	5.75	3.70	3.70	4.44	2022-04-17	16.30	1.48	3.70	3.70	2022-04-17	5.93	2.96	19.26	22.22	2.94	2022-11-11	2022-11-11	0.96	20.74	2022-11-11
Pca_ylw_g79559	7.87	6.54	8.88	4.55	4.29	3.68	21.31	26.88	2022-08-03	21.50	21.50	18.67	3.29	8.88	17.76	19.63	2022-01-03	90.65	91.11	100.00	21.50	22.90	22.90	6.54	22.43	17.29	17.76	17.76	15.54	5.75	2.75	2.42	3.27	10.75	10.28	1.83	3.47	2.80	11.68	3.81	1.87	26.17	27.78	23.53	17.29	8.88	0.96	2022-02-14	16.82
Pca_red_g59179	3.94	2022-11-01	3.69	4.55	4.91	3.68	16.39	20.43	1.54	12.92	14.76	14.46	1.88	9.23	23.25	23.62	1.81	20.56	2022-04-17	21.50	100.00	54.98	55.35	7.75	45.02	15.13	16.97	12.18	11.92	3.45	3.30	4.24	2.95	8.49	8.49	1.22	5.20	2022-06-05	8.33	3.81	3.33	19.46	19.14	20.59	11.81	7.33	0.00	9.96	11.44
Pca_red_g5309	8.66	5.17	6.46	2022-09-09	7.36	6.13	17.21	21.51	6.67	22.26	21.53	17.47	8.92	6.63	21.69	20.61	4.22	2022-03-21	20.00	22.90	54.98	100.00	99.39	63.21	72.39	19.71	13.22	9.62	16.58	12.64	10.44	4.85	2022-07-06	18.62	2022-09-19	2022-02-14	6.94	10.97	14.39	8.57	5.83	23.49	27.16	25.00	16.39	16.81	7.69	13.17	14.15
Pca_ylw_g15846	9.45	5.46	6.46	9.74	7.98	6.75	2022-03-18	21.51	7.18	22.26	21.53	17.47	8.92	6.50	21.54	20.49	3.61	2022-03-21	20.00	22.90	55.35	99.39	100.00	62.86	72.12	19.42	2022-07-13	9.62	2022-10-17	11.49	10.99	5.45	6.43	18.62	2022-09-19	14.63	7.51	11.39	14.39	8.57	5.42	23.49	27.16	25.00	16.39	16.81	7.69	12.93	13.91
Pca_red_g66325	8.66	5.36	8.21	4.55	4.91	4.29	2022-10-04	7.53	4.62	10.58	10.58	5.42	2022-04-07	11.79	20.71	21.79	2.41	2022-07-06	9.63	6.54	7.75	63.21	62.86	100.00	80.36	13.57	12.14	2022-07-06	5.70	2022-05-08	2022-04-06	1.82	2.86	14.29	14.29	4.88	0.00	2.53	8.71	6.67	2.92	2022-05-08	11.73	8.82	2022-07-06	9.91	0.96	7.86	7.86
Pca_ylw_g60747	7.87	4.60	7.77	7.14	7.98	5.52	15.57	21.51	4.62	20.80	20.80	16.27	8.45	9.92	24.66	25.47	2022-01-03	21.96	19.26	22.43	45.02	72.39	72.12	80.36	100.00	19.42	16.89	10.19	12.95	2022-05-08	5.49	1.82	3.21	13.81	13.94	2022-10-06	0.00	2022-11-02	2022-02-14	7.62	4.58	22.82	25.93	26.47	12.71	14.66	0.96	10.19	12.87
Pca_red_g69489	2022-09-07	6.96	7.83	3.90	2022-07-03	2.45	2022-03-18	21.51	2022-10-04	21.17	21.17	16.87	7.51	8.41	22.90	23.48	4.22	16.82	14.81	17.29	15.13	19.71	19.42	13.57	19.42	100.00	82.90	12.75	11.92	1.15	8.24	0.61	2.86	18.32	18.48	2022-05-03	1.73	2022-06-05	12.50	7.62	4.58	21.48	22.22	20.59	10.37	17.24	0.00	11.88	16.52
Pca_ylw_g14698	13.39	2022-06-10	2022-08-06	2022-09-09	7.36	7.36	2022-03-18	24.73	10.26	21.17	2022-07-20	16.87	9.39	6.38	11.85	2022-09-18	10.24	17.29	15.56	17.76	16.97	13.22	2022-07-13	12.14	16.89	82.90	100.00	10.38	12.95	2022-05-08	14.29	10.30	10.00	24.32	24.55	5.49	10.98	14.77	14.39	2022-05-09	8.33	21.48	22.84	23.53	2022-04-13	2022-10-18	5.77	14.63	13.67
Pca_red_g19988	2022-09-07	6.90	2022-08-06	5.19	7.36	7.36	2022-05-27	2022-03-29	6.67	16.42	15.69	18.67	5.63	7.17	9.25	10.57	8.43	17.29	10.37	17.76	12.18	9.62	9.62	2022-07-06	10.19	12.75	10.38	100.00	43.01	3.45	7.14	8.48	5.00	10.21	10.30	7.93	8.67	8.86	9.85	7.62	6.25	16.78	20.37	35.29	13.38	9.91	9.62	8.78	11.51
Pca_ylw_g34775	5.51	2.59	5.70	2.60	3.68	2022-07-03	27.87	25.81	3.63	18.13	2022-10-17	2022-07-18	2.59	9.84	16.58	2022-06-16	2022-01-03	2022-06-16	6.67	15.54	11.92	16.58	2022-10-17	5.70	12.95	11.92	12.95	43.01	100.00	2022-05-08	2.75	3.64	6.22	6.22	6.22	5.49	5.78	6.22	4.15	3.63	3.63	10.74	12.35	35.29	18.65	2.59	4.81	11.40	18.13
Pca_red_g54211	2022-05-08	9.20	11.49	2022-05-08	2022-05-08	2022-05-08	1.15	0.00	4.60	2.30	1.15	0.00	5.75	6.90	2022-05-08	12.64	5.75	3.45	5.75	5.75	3.45	12.64	11.49	2022-05-08	2022-05-08	1.15	2022-05-08	3.45	2022-05-08	100.00	5.75	2022-05-08	11.49	2022-05-08	9.20	10.34	9.20	12.64	4.60	5.75	6.90	0.00	4.60	5.88	2.30	3.45	5.75	12.64	3.45
Pca_ylw_g48632	29.92	2022-08-23	7.14	18.18	19.63	21.47	3.28	2.15	19.23	5.49	4.40	0.00	3.85	2022-04-06	10.44	10.99	13.86	2.20	3.70	2.75	3.30	10.44	10.99	2022-04-06	5.49	8.24	14.29	7.14	2.75	5.75	100.00	7.27	7.14	13.74	13.19	7.93	5.20	5.49	4.40	2022-09-12	3.85	1.34	2022-09-03	2.94	9.89	5.49	0.96	12.64	6.59
Pca_ylw_g43311	6.30	2022-06-06	7.88	5.84	7.36	6.75	1.64	2.15	8.48	2022-03-03	0.61	0.00	2022-03-03	10.30	3.64	13.94	4.24	2022-03-03	3.70	2.42	4.24	4.85	5.45	1.82	1.82	0.61	10.30	8.48	3.64	2022-05-08	7.27	100.00	30.91	16.97	16.97	8.54	20.61	20.61	5.45	4.24	5.45	0.00	0.00	4.41	4.85	2022-03-03	6.73	27.27	0.00
Pca_red_g14705	7.87	5.36	6.43	2022-09-09	9.20	9.20	2.46	2.15	7.18	4.74	2.55	0.00	5.16	8.93	5.00	12.50	2022-04-09	2.80	4.44	3.27	2.95	2022-07-06	6.43	2.86	3.21	2.86	10.00	5.00	6.22	11.49	7.14	30.91	100.00	13.93	13.93	17.68	36.42	27.43	3.41	6.67	6.25	2022-01-02	4.32	2.94	3.93	5.17	28.85	28.57	2.50
Pca_red_g47259	12.60	8.41	9.61	10.39	9.82	9.20	3.28	4.30	6.15	17.15	15.69	1.81	8.45	10.51	18.62	25.23	10.84	10.28	2022-04-17	10.75	8.49	18.62	18.62	14.29	13.81	18.32	24.32	10.21	6.22	2022-05-08	13.74	16.97	13.93	100.00	96.06	4.88	2022-08-19	34.60	25.00	13.81	8.75	22.15	30.86	2.94	4.68	25.00	0.00	35.44	21.92
Pca_ylw_g53277	12.60	8.48	9.39	10.39	10.43	9.82	3.28	4.30	6.15	16.79	15.33	1.81	8.92	10.91	18.79	25.45	11.45	9.81	16.30	10.28	8.49	2022-09-19	2022-09-19	14.29	13.94	18.48	24.55	10.30	6.22	9.20	13.19	16.97	13.93	96.06	100.00	4.27	18.50	34.18	25.00	13.81	8.75	22.15	30.86	2.94	2022-02-05	25.00	0.00	35.45	21.82
Pca_ylw_g28557	7.87	8.54	10.37	3.90	4.29	4.29	1.64	2022-08-01	6.71	0.00	1.22	0.00	3.66	7.93	7.32	12.20	4.27	1.22	1.48	1.83	1.22	2022-02-14	14.63	4.88	2022-10-06	2022-05-03	5.49	7.93	5.49	10.34	7.93	8.54	17.68	4.88	4.27	100.00	51.83	52.44	6.71	1.83	2022-10-06	0.00	0.00	2.94	4.88	4.27	58.65	24.39	3.66
Pca_red_g71488	2022-09-07	4.62	9.83	5.19	5.52	4.91	1.64	2022-08-01	6.94	1.16	0.58	0.00	3.47	9.25	2022-05-04	13.87	2022-02-06	2.89	3.70	3.47	5.20	6.94	7.51	0.00	0.00	1.73	10.98	8.67	5.78	9.20	5.20	20.61	36.42	2022-08-19	18.50	51.83	100.00	87.86	4.62	2.89	5.78	0.00	0.00	1.47	4.62	1.16	69.23	39.31	1.16
Pca_ylw_g60043	7.87	5.91	9.28	5.19	5.52	4.91	1.64	2022-08-01	7.69	0.84	0.42	0.00	3.29	8.86	7.59	18.99	8.43	2.34	3.70	2.80	2022-06-05	10.97	11.39	2.53	2022-11-02	2022-06-05	14.77	8.86	6.22	12.64	5.49	20.61	27.43	34.60	34.18	52.44	87.86	100.00	4.22	2.86	6.75	0.00	1.23	1.47	2022-06-05	1.72	69.23	36.29	7.17
Pca_red_g43593	1.57	6.44	8.71	6.49	6.13	5.52	5.74	9.68	5.13	11.36	11.36	4.82	8.45	2022-06-06	15.15	15.53	4.82	11.68	2022-04-17	11.68	8.33	14.39	14.39	8.71	2022-02-14	12.50	14.39	9.85	4.15	4.60	4.40	5.45	3.41	25.00	25.00	6.71	4.62	4.22	100.00	5.71	5.83	35.57	34.57	4.41	4.55	37.07	3.85	36.36	22.73
Pca_red_g34409	6.30	8.57	9.52	6.49	7.36	6.13	1.64	2022-08-01	5.13	6.19	5.24	0.00	5.71	7.14	9.52	10.95	7.23	3.33	5.93	3.81	3.81	8.57	8.57	6.67	7.62	7.62	2022-05-09	7.62	3.63	5.75	2022-09-12	4.24	6.67	13.81	13.81	1.83	2.89	2.86	5.71	100.00	6.19	4.70	6.17	1.47	5.24	6.67	3.85	10.95	7.62
Pca_red_g71949	5.51	5.83	9.17	2.60	4.29	4.29	0.82	2022-08-01	5.64	3.33	1.67	0.00	3.76	4.58	6.67	9.58	6.63	2.34	2.96	1.87	3.33	5.83	5.42	2.92	4.58	4.58	8.33	6.25	3.63	6.90	3.85	5.45	6.25	8.75	8.75	2022-10-06	5.78	6.75	5.83	6.19	100.00	2022-03-04	5.56	2.94	2.50	5.60	9.62	10.42	4.58
Pca_ylw_g70933	0.00	5.37	5.37	4.70	4.70	2022-03-04	13.93	17.20	2022-01-02	31.54	32.21	16.78	3.36	2022-07-10	18.79	19.46	2.68	24.83	19.26	26.17	19.46	23.49	23.49	2022-05-08	22.82	21.48	21.48	16.78	10.74	0.00	1.34	0.00	2022-01-02	22.15	22.15	0.00	0.00	0.00	35.57	4.70	2022-03-04	100.00	48.99	2022-12-19	2022-11-16	20.13	0.00	34.23	27.52
Pca_red_g83247	3.15	9.26	8.64	7.79	7.41	7.41	2022-11-13	17.20	3.70	32.10	32.72	14.81	2022-02-08	7.41	19.14	21.60	4.32	25.31	22.22	27.78	19.14	27.16	27.16	11.73	25.93	22.22	22.84	20.37	12.35	4.60	2022-09-03	0.00	4.32	30.86	30.86	0.00	0.00	1.23	34.57	6.17	5.56	48.99	100.00	41.18	22.84	28.40	0.00	40.12	43.21
Pca_red_g93552	1.47	1.47	7.35	2.94	2.94	2.94	29.41	30.88	1.47	30.88	30.88	29.41	2.94	8.82	20.59	25.00	2.94	25.00	2.94	23.53	20.59	25.00	25.00	8.82	26.47	20.59	23.53	35.29	35.29	5.88	2.94	4.41	2.94	2.94	2.94	2.94	1.47	1.47	4.41	1.47	2.94	2022-12-19	41.18	100.00	69.12	4.41	0.00	2.94	64.71
Pca_ylw_g55023	9.45	3.34	4.35	4.55	5.52	5.52	22.95	2022-03-29	6.15	12.77	12.41	17.47	2.82	8.70	10.37	13.38	6.63	15.42	2022-11-11	17.29	11.81	16.39	16.39	2022-07-06	12.71	10.37	2022-04-13	13.38	18.65	2.30	9.89	4.85	3.93	4.68	2022-02-05	4.88	4.62	2022-06-05	4.55	5.24	2.50	2022-11-16	22.84	69.12	100.00	2022-03-06	2.88	2022-02-07	22.74
Pca_ylw_g48879	2.36	8.19	7.76	3.25	3.68	4.29	3.28	4.30	2022-10-04	11.64	11.21	4.82	7.51	6.90	14.22	15.52	2.41	8.41	2022-11-11	8.88	7.33	16.81	16.81	9.91	14.66	17.24	2022-10-18	9.91	2.59	3.45	5.49	2022-03-03	5.17	25.00	25.00	4.27	1.16	1.72	37.07	6.67	5.60	20.13	28.40	4.41	2022-03-06	100.00	2.88	31.47	31.47
Pca_ylw_g87900	0.96	0.96	12.50	0.96	1.92	1.92	0.00	0.00	2.88	0.00	0.00	0.00	1.92	11.54	2.88	7.69	3.85	1.92	0.96	0.96	0.00	7.69	7.69	0.96	0.96	0.00	5.77	9.62	4.81	5.75	0.96	6.73	28.85	0.00	0.00	58.65	69.23	69.23	3.85	3.85	9.62	0.00	0.00	0.00	2.88	2.88	100.00	38.46	0.00
Pca_ylw_g36410	16.54	7.47	6.83	7.14	7.98	7.98	3.28	5.38	12.31	13.50	11.68	4.22	8.45	10.24	12.20	19.51	2022-04-09	2022-08-13	20.74	2022-02-14	9.96	13.17	12.93	7.86	10.19	11.88	14.63	8.78	11.40	12.64	12.64	27.27	28.57	35.44	35.45	24.39	39.31	36.29	36.36	10.95	10.42	34.23	40.12	2.94	2022-02-07	31.47	38.46	100.00	16.59
Pca_red_g50681	1.57	5.17	6.00	1.95	1.23	1.84	22.95	25.81	2022-10-04	21.17	21.53	2022-08-21	4.69	5.76	15.35	15.35	3.61	16.82	2022-11-11	16.82	11.44	14.15	13.91	7.86	12.87	16.52	13.67	11.51	18.13	3.45	6.59	0.00	2.50	21.92	21.82	3.66	1.16	7.17	22.73	7.62	4.58	27.52	43.21	64.71	22.74	31.47	0.00	16.59	100.00
Pca_ylw_g44728	1.57	10.27	11.35	3.90	2022-07-03	2022-07-03	0.00	0.00	4.32	2022-08-21	21.62	2022-01-03	5.95	8.65	21.62	21.62	4.82	11.35	16.30	11.89	9.19	2022-08-21	2022-08-21	12.43	18.92	23.24	23.24	11.35	1.62	3.45	6.59	0.00	3.78	48.65	48.11	3.66	1.16	9.19	41.62	8.65	2022-03-07	30.87	35.80	0.00	2.70	40.00	0.00	44.32	84.86
Pca_red_g100294	1.57	4.73	2022-08-06	3.38	2022-05-04	2.70	22.13	26.88	1.35	33.78	33.78	21.62	5.41	9.46	25.00	25.00	5.41	30.41	17.78	33.11	24.32	27.70	27.70	6.76	26.35	25.68	25.68	31.76	24.32	1.15	0.68	0.68	5.41	20.27	20.27	2.70	5.41	5.41	27.70	2022-03-02	1.35	39.86	47.30	41.18	34.46	16.22	5.77	26.35	39.19
Pca_red_g44464	0.79	3.68	2022-02-07	5.84	5.52	4.29	27.87	26.88	2022-05-02	30.66	30.66	28.31	4.69	8.36	19.40	19.40	2022-01-03	23.83	20.74	25.23	15.87	22.74	22.74	10.36	19.40	2022-06-18	2022-06-18	19.73	22.80	0.00	3.30	0.00	1.43	20.74	20.40	1.22	0.00	0.42	25.76	4.29	4.58	48.32	62.96	45.59	18.73	21.98	0.00	2022-06-19	35.45
Pca_red_g54380	25.20	14.79	9.86	20.78	21.47	2022-09-22	2022-10-04	4.30	18.46	2022-11-05	4.38	2.41	8.45	3.87	4.93	7.39	17.47	4.67	7.41	5.14	2022-06-04	9.86	10.21	6.43	7.39	2022-10-08	11.62	7.39	6.74	5.75	26.92	5.45	4.64	9.51	9.86	7.93	5.20	4.64	2022-06-06	8.57	6.25	6.71	11.73	7.35	6.34	6.90	0.96	7.75	5.28
Pca_ylw_g3537	11.81	9.48	7.79	2022-09-09	9.82	8.59	32.79	31.18	8.72	33.94	31.39	2022-12-30	8.45	9.60	2022-01-14	17.84	9.64	24.30	22.96	25.70	2022-08-18	14.69	14.84	15.00	2022-03-19	23.77	17.48	16.42	2022-05-30	2022-09-16	2022-09-12	32.12	30.36	53.45	53.64	27.44	43.93	55.70	36.74	13.33	11.67	48.99	61.11	47.06	22.74	37.50	40.38	49.51	34.77
Pca_red_g11381	2022-02-11	9.48	8.94	9.74	2022-04-11	9.82	30.33	2022-11-30	9.23	32.12	29.56	28.31	8.92	6.62	2022-01-14	12.35	12.65	25.70	23.70	26.17	20.30	12.64	12.64	15.71	20.38	23.77	2022-02-17	17.74	29.53	13.79	13.74	30.91	31.43	54.05	53.94	42.07	58.38	71.31	35.98	13.33	13.75	44.97	60.49	50.00	25.42	37.07	70.19	47.32	35.49
Pca_ylw_g4830	11.81	9.77	8.75	10.39	11.66	10.43	31.15	2022-11-30	9.23	32.12	29.56	28.31	8.92	9.14	15.74	21.15	12.65	25.70	23.70	26.64	20.66	17.77	17.94	15.71	20.64	23.77	18.27	16.98	2022-05-30	13.79	14.29	30.91	31.79	54.05	53.94	46.34	62.43	74.26	35.98	13.33	12.50	44.97	61.11	50.00	25.42	37.07	79.81	47.07	35.49
Pca_ylw_g69664	5.51	6.96	9.52	5.19	6.13	4.29	1.64	2.15	5.64	15.38	14.65	3.61	2022-10-06	7.33	21.61	26.37	7.83	11.21	2022-07-14	11.21	2022-12-08	21.98	21.98	12.45	17.95	21.25	23.81	13.19	5.70	6.90	7.69	2.42	2.93	49.08	48.72	3.66	2.89	26.16	27.65	7.62	5.42	26.85	32.10	4.41	5.13	30.17	0.00	34.43	34.07
Pca_red_g86173	2022-02-11	11.17	8.25	5.19	4.91	4.91	2.46	2.15	8.21	3.88	0.49	0.00	4.37	10.19	13.59	25.73	2022-02-06	3.40	5.19	3.88	7.28	14.56	2022-05-15	5.83	5.83	12.62	24.27	9.22	7.25	9.20	9.89	27.88	26.70	53.88	52.91	8.54	2022-12-23	51.46	2022-05-15	7.77	8.25	0.00	1.85	2.94	9.22	13.59	0.00	44.17	19.42
Pca_ylw_g74740	0.79	6.99	9.79	4.20	4.90	3.50	0.82	4.30	2022-10-02	31.47	28.67	4.20	6.99	7.69	21.68	2022-08-23	2.80	13.99	14.81	14.69	2022-09-09	24.48	24.48	14.69	2022-08-23	20.28	22.38	11.89	2.80	2.30	5.59	1.40	4.90	44.06	43.36	0.70	0.00	0.00	42.66	7.69	5.59	30.77	41.26	2.94	2.80	34.97	0.00	51.05	38.46
Pca_red_g38495	2022-02-11	8.33	6.84	8.44	9.20	7.98	30.33	27.96	9.23	32.85	29.93	28.31	8.92	8.79	16.45	2022-06-22	10.24	22.90	20.74	24.77	19.19	17.57	17.76	15.36	19.84	22.90	19.25	14.53	29.02	6.90	13.74	27.88	21.79	54.05	54.85	7.32	2022-12-23	43.88	35.61	12.38	9.58	45.64	61.73	51.47	2022-08-25	37.07	1.92	39.76	35.97
Pca_ylw_g59592	9.45	6.81	7.33	3.90	4.29	4.29	2.46	2022-08-01	7.85	4.19	0.52	0.00	2.62	8.90	8.90	2022-08-24	7.83	2022-09-02	2.96	2022-09-02	7.33	2022-04-12	12.57	4.19	3.66	7.85	20.42	7.33	7.33	2022-05-08	7.69	27.88	29.32	49.21	50.26	5.49	2022-12-23	54.45	6.81	6.28	7.85	0.00	1.85	2.94	8.38	3.66	1.92	40.84	11.52
Pca_red_g28382	11.81	9.20	6.17	10.39	9.82	8.59	30.33	2022-11-30	9.74	33.58	31.75	27.71	8.92	9.44	16.76	21.00	10.84	21.96	20.74	23.83	18.45	2022-11-18	18.30	15.00	18.50	23.48	20.23	2022-03-15	26.94	2022-09-16	13.19	34.55	2022-07-21	54.95	55.15	7.32	22.54	41.35	37.88	10.48	8.33	48.99	60.49	44.12	23.41	37.93	2.88	38.54	34.29
Pca_red_g98701	2022-09-07	2022-09-07	10.24	1.57	2.36	1.57	0.00	0.00	4.72	14.17	13.39	0.00	2022-09-07	5.51	32.28	32.28	2.36	1.57	1.57	1.57	3.94	25.20	25.20	23.62	23.62	30.71	30.71	2022-02-11	3.94	3.45	9.45	0.00	4.72	62.99	62.20	3.15	1.57	14.17	29.92	9.45	5.51	2.36	13.39	0.00	4.72	37.80	0.00	55.91	55.91
Pca_red_g81414	2022-09-07	2022-07-08	6.21	0.65	1.24	0.62	0.00	0.00	2022-11-03	7.45	6.83	0.00	6.83	8.70	23.60	29.81	5.59	0.62	0.74	0.62	3.73	20.50	20.50	14.91	14.91	22.98	27.33	9.94	2022-11-03	4.60	2022-07-08	1.86	5.59	62.11	61.49	2.48	3.73	34.16	2022-01-18	4.35	4.97	0.00	2.48	0.00	4.97	21.74	0.00	36.65	37.27
Pca_red_g24993	1.57	4.82	6.63	4.55	4.91	3.68	22.95	25.81	2022-01-03	34.94	34.94	2022-07-18	4.82	10.84	27.71	25.90	3.61	2022-10-24	2022-04-17	26.51	2022-08-21	29.52	2022-12-30	2022-05-12	27.71	27.71	27.71	28.31	19.88	1.15	2022-01-03	0.61	3.61	2022-11-27	2022-11-27	1.22	0.60	0.60	37.95	5.42	4.22	44.97	57.41	42.65	2022-12-30	29.52	0.00	31.33	51.81
Pca_ylw_g91854	0.79	2022-01-03	2022-02-06	4.51	4.51	3.76	22.13	25.81	1.50	34.59	34.59	21.80	5.26	12.78	25.56	24.81	3.76	30.83	2022-05-18	33.83	26.32	29.32	2022-08-30	2022-02-09	29.32	27.82	27.82	32.33	25.56	2.30	0.75	0.75	2022-01-03	18.80	18.80	1.50	0.75	0.75	33.08	1.50	2.26	40.60	50.38	44.12	37.59	15.79	0.00	2022-06-24	42.86
Pca_ylw_g3538	2.73	5.45	7.27	7.27	7.27	7.27	23.64	26.88	1.82	24.55	21.82	22.73	3.64	10.91	18.18	20.00	1.82	2022-09-19	2.73	20.91	16.36	2022-09-19	2022-09-19	2.73	17.27	20.91	23.64	30.91	2022-09-29	3.45	2.73	3.64	4.55	4.55	4.55	2.73	1.82	0.91	4.55	1.82	2.73	12.73	24.55	41.18	37.27	2.73	0.00	6.36	37.27
Pca_ylw_g16954	22.83	2022-07-22	6.90	15.17	19.31	19.31	1.64	2.15	2022-07-22	4.83	4.14	0.00	5.52	4.83	6.90	11.72	14.48	6.21	6.67	6.21	6.90	10.34	2022-03-11	4.14	6.21	6.21	15.17	6.90	4.14	9.20	28.28	8.28	2022-10-13	13.79	13.79	4.14	8.97	8.28	4.14	7.59	8.28	2022-07-02	7.59	2.94	9.66	4.83	1.92	15.86	2.76
Pca_red_g11934	27.56	18.85	4.71	14.29	17.18	17.18	1.64	3.23	17.28	4.71	5.24	0.00	7.33	5.76	9.42	2022-04-12	15.66	4.19	6.67	4.71	4.19	9.95	10.47	6.28	7.33	7.85	13.61	9.42	4.19	9.20	25.82	6.67	7.33	2022-09-13	2022-04-12	8.54	6.36	7.85	5.24	4.19	8.38	2022-03-04	6.79	2.94	6.28	4.71	4.81	2022-04-12	4.19
Pca_red_g24428	10.24	9.20	8.99	7.14	8.59	7.36	2.46	3.23	9.23	18.61	16.42	2022-01-03	8.92	2022-11-10	15.73	22.25	13.25	12.62	20.00	13.55	11.44	16.40	16.40	13.57	14.21	18.55	19.33	10.79	9.33	13.79	13.74	35.76	33.57	57.36	57.58	47.56	66.47	74.68	49.24	12.38	13.33	30.87	37.04	5.88	7.36	44.83	75.96	51.71	25.18
Pca_red_g88952	0.00	0.00	6.85	0.00	0.00	0.00	39.73	38.36	0.00	38.36	38.36	38.36	0.00	8.22	30.14	28.77	0.00	31.51	1.37	32.88	2022-03-26	2022-03-26	2022-03-26	1.37	2022-03-26	31.51	34.25	46.58	43.84	1.37	0.00	1.37	2.74	0.00	0.00	2022-11-04	2.74	2.74	1.37	1.37	1.37	23.29	38.36	47.06	61.64	2.74	2.74	5.48	63.01
Pca_ylw_g32667	11.81	9.20	8.76	7.79	9.20	7.98	25.41	32.26	9.23	29.56	27.37	2022-08-21	8.92	10.59	17.92	23.63	13.25	23.36	22.96	25.23	17.34	18.33	18.33	14.29	18.23	24.93	22.00	15.89	23.83	12.64	13.74	35.76	34.29	57.66	57.88	45.12	65.32	73.42	42.05	11.43	13.75	45.64	57.41	51.47	22.41	42.24	75.00	48.54	35.01
Pca_red_g28651	0.79	4.00	4.40	1.30	1.84	1.23	22.13	25.81	2022-03-01	21.20	20.80	18.67	2.82	6.80	22.00	21.60	0.60	10.28	0.74	10.75	12.40	21.60	21.60	10.80	17.60	20.40	20.40	18.40	2022-06-16	0.00	4.95	0.00	1.20	22.80	22.40	1.83	0.58	0.42	16.40	4.29	1.25	17.45	32.72	54.41	22.40	23.28	0.00	14.80	45.20
Pca_red_g76797	0.79	4.19	6.59	3.25	2022-07-03	2.45	28.69	2022-03-29	1.20	37.72	36.53	25.30	4.79	10.78	22.16	22.75	4.22	28.14	20.74	30.54	21.56	23.95	23.95	5.99	22.16	21.56	22.75	30.54	23.35	0.00	1.20	0.61	1.20	16.77	16.77	0.00	0.00	0.00	26.35	1.80	1.80	41.61	46.30	55.88	35.93	15.57	0.00	19.76	43.11
Pca_red_g28681	10.24	9.20	7.93	8.44	9.82	8.59	22.13	27.96	9.23	29.93	27.37	20.48	9.39	10.77	17.89	24.59	2022-06-15	22.90	23.70	25.23	2022-08-18	19.31	2022-11-19	16.43	19.57	23.48	21.75	16.26	24.35	14.94	13.19	33.33	38.21	55.56	55.76	47.56	67.05	74.26	40.91	12.86	13.75	49.66	62.35	54.41	24.41	42.24	78.85	48.29	37.17
Pca_ylw_g6697	10.24	8.91	7.79	8.44	9.82	8.59	30.33	2022-11-30	9.74	34.31	32.12	28.92	8.45	9.95	15.68	20.74	2022-06-15	23.83	24.44	26.17	18.45	16.69	16.53	16.43	19.30	22.90	17.71	16.98	27.98	14.94	13.19	33.33	38.21	56.46	56.67	46.34	65.90	73.84	37.50	12.38	12.92	46.98	59.88	58.82	25.75	38.79	75.96	46.10	37.41
Pca_red_g25997	5.51	6.61	6.46	6.49	6.13	5.52	24.59	2022-11-30	7.18	2022-01-27	26.64	22.29	7.98	8.15	9.71	14.90	8.43	25.23	18.52	26.64	15.13	13.69	13.69	7.50	13.40	14.49	14.21	12.45	20.21	10.34	6.59	16.36	15.00	21.92	2022-12-22	14.63	21.97	24.89	14.39	10.95	7.92	24.16	28.40	29.41	13.71	13.36	2022-04-24	16.34	12.95
Pca_ylw_g32591	13.39	8.91	8.37	7.79	7.98	7.36	22.95	26.88	10.26	26.28	26.28	20.48	9.39	9.00	12.56	17.66	10.24	26.64	19.26	28.50	17.71	15.79	15.79	2022-07-11	15.82	19.13	16.13	13.96	20.21	12.64	9.34	15.76	16.43	26.73	27.27	21.34	2022-12-23	29.96	17.42	13.33	2022-08-12	26.17	30.86	27.94	15.38	16.38	25.96	2022-02-19	15.83
Pca_red_g52266	2022-02-11	8.33	2022-03-09	8.44	7.36	7.36	1.64	4.30	8.21	12.41	12.41	0.00	9.86	9.26	11.40	17.58	2022-04-09	8.41	2022-07-14	8.88	7.38	13.30	13.30	8.57	8.31	12.46	16.39	10.21	7.25	11.49	8.79	13.33	15.36	26.13	2022-06-26	18.29	21.39	28.69	2022-02-14	12.86	10.83	11.41	2022-05-16	2.94	5.35	11.64	2022-08-23	17.56	2022-11-09
Pca_ylw_g52939	2022-09-07	6.61	8.52	7.14	7.36	7.36	0.82	3.23	7.69	11.68	11.31	1.20	8.45	7.69	12.36	15.38	7.23	8.88	2022-07-14	8.88	6.27	13.19	12.91	10.00	2022-07-09	11.59	14.56	10.99	2022-11-03	10.34	6.59	7.27	8.21	21.62	21.82	9.76	6.94	2022-03-16	12.88	10.95	8.33	11.41	14.20	2.94	2022-01-03	11.64	7.69	14.56	10.99
Pca_red_g68961	6.30	8.15	9.44	6.49	6.13	5.52	0.00	0.00	2022-10-04	12.45	12.88	1.20	2022-10-06	2022-01-09	16.74	19.74	4.22	7.48	11.85	7.48	6.87	2022-03-18	2022-03-18	10.30	2022-02-12	16.31	19.31	12.45	2022-04-01	2.30	4.40	0.00	3.00	26.18	26.18	5.49	1.73	11.16	2022-02-12	7.14	4.29	2022-08-12	14.20	0.00	2.58	10.78	1.92	17.60	16.74
Pca_red_g41445	5.51	4.42	11.60	1.95	2.45	2.45	3.28	3.23	2022-08-06	1.66	0.00	0.00	2.21	8.29	4.42	15.47	5.42	3.87	4.44	3.31	2.21	8.84	8.84	2.76	3.87	0.55	12.71	6.63	6.63	10.34	4.42	12.73	19.34	11.60	12.15	15.24	17.92	18.23	3.87	7.18	12.71	0.00	0.62	2.94	4.97	2.21	25.00	19.89	0.55
Pca_red_g12054	7.87	7.49	9.63	3.25	2.45	2.45	1.64	3.23	6.42	1.60	0.53	0.00	5.35	2022-09-09	11.76	21.93	7.83	3.21	5.93	4.28	5.35	13.90	13.90	5.88	5.88	7.49	18.18	10.70	3.74	13.79	3.30	8.48	10.16	28.88	28.88	5.49	7.51	2022-06-24	4.81	6.42	2022-09-09	0.00	1.23	2.94	6.42	3.21	0.96	19.25	2022-09-09
Pca_ylw_g55723	9.45	5.73	9.68	3.90	4.29	4.29	1.64	3.23	8.72	2022-09-01	0.73	0.00	4.69	8.24	8.24	17.20	8.43	3.74	6.67	4.21	3.69	10.39	10.39	4.30	4.30	4.66	15.77	10.75	6.22	2022-09-16	5.49	13.33	13.26	2022-07-20	20.43	17.68	2022-08-19	27.43	4.17	7.62	12.92	0.00	1.85	2.94	5.38	3.88	21.15	17.56	2022-09-06
Pca_red_g103921	7.22	6.19	0.00	0.00	0.00	0.00	0.00	5.15	2022-03-01	2022-03-01	0.00	2022-12-04	10.31	17.53	25.77	5.15	2022-12-04	2022-12-04	2022-12-04	9.28	16.49	16.49	7.22	9.28	14.43	23.71	13.40	2022-09-03	3.45	2022-12-04	0.00	2022-06-02	27.84	27.84	5.15	2022-06-02	24.74	7.22	6.19	10.31	2022-06-02	2022-12-04	0.00	6.19	6.19	0.00	17.53	17.53	16.49
Pca_ylw_g64960	3.94	8.33	7.84	3.25	2022-07-03	2022-07-03	0.00	0.00	2022-08-03	8.82	8.82	1.20	8.33	7.84	16.67	19.61	4.22	10.78	2022-04-17	11.76	5.39	15.20	15.20	8.82	11.27	18.14	2022-06-22	10.78	2022-04-01	3.45	5.49	0.61	1.96	26.96	27.45	5.49	0.58	13.24	11.76	5.39	4.41	9.40	2022-11-11	0.00	3.92	11.76	0.00	17.65	18.63
Pca_ylw_g81347	4.72	5.19	5.93	2.22	2.22	2.22	0.00	0.00	5.93	0.00	0.00	0.00	5.93	10.37	18.52	28.15	5.93	1.48	1.48	1.48	6.67	15.56	15.56	8.15	7.41	13.33	25.19	2022-11-11	1.48	3.45	5.93	2.22	3.70	31.11	31.11	6.67	4.44	24.44	8.15	5.93	5.93	0.00	1.48	0.00	7.41	7.41	0.00	21.48	16.30
Pca_red_g91813	8.66	2022-11-07	2022-12-08	3.90	2022-07-03	2022-07-03	1.64	4.30	6.15	2022-02-01	2022-02-01	0.00	5.58	10.15	14.72	26.40	8.43	3.55	5.19	3.55	5.58	14.21	14.21	2022-09-06	2022-09-06	9.64	21.83	10.15	2022-11-03	9.20	2022-04-06	2022-09-09	10.15	30.46	30.46	7.32	2022-09-08	21.83	2022-12-08	2022-12-08	8.63	0.00	1.23	2.94	6.60	2022-09-06	0.96	21.83	11.17
Pca_ylw_g91315	2022-10-04	7.38	2022-02-09	2.46	1.64	1.64	1.64	4.30	5.74	1.64	1.64	0.00	2.46	7.38	3.28	22.95	6.56	2022-10-04	2022-10-04	2022-10-04	3.28	12.30	12.30	0.82	1.64	0.82	18.85	7.38	3.28	5.75	2.46	12.30	14.75	26.23	26.23	2.46	9.84	21.31	4.92	6.56	8.20	0.00	0.00	2.94	6.56	1.64	0.96	2022-03-18	0.00
Pca_red_g54145	3.94	2.66	8.51	3.90	4.29	4.29	1.64	2.15	5.85	2.66	0.53	0.00	4.26	8.51	3.19	12.23	4.22	3.72	5.19	3.72	0.53	3.19	3.72	3.72	4.26	0.00	2022-11-10	5.85	3.72	6.90	5.49	2022-09-09	15.43	4.26	4.79	18.90	17.92	16.49	3.72	5.32	8.51	0.00	1.85	4.41	3.19	3.72	25.96	14.89	0.00
Pca_red_g33320	7.87	5.31	4.87	1.30	1.84	1.84	2.46	6.45	2.56	3.54	2022-10-03	0.60	5.63	8.85	2022-06-11	12.39	4.22	4.67	7.41	2022-07-06	5.31	10.62	10.62	5.75	6.19	10.18	2022-04-15	9.73	4.15	6.90	4.95	0.61	2022-10-03	15.93	15.93	3.66	1.73	11.50	7.96	5.24	7.52	1.34	5.56	8.82	6.19	3.54	0.00	9.73	10.18
Pca_ylw_g48765	13.39	5.49	9.28	3.90	4.91	4.29	0.00	3.23	7.18	1.27	0.00	0.00	5.16	7.17	9.28	15.61	7.23	3.27	5.93	3.74	3.38	12.24	12.24	4.64	4.22	7.17	2022-03-16	8.86	4.66	2022-05-08	7.69	7.27	10.55	21.94	21.94	16.46	14.45	20.25	5.49	9.52	10.55	0.00	2.47	2.94	4.64	5.60	20.19	22.36	9.70
Pca_ylw_g45138	23.62	17.86	11.31	16.23	17.79	17.79	2.46	0.00	16.67	5.36	5.36	0.00	8.93	5.95	2022-12-10	11.31	2022-06-15	5.95	6.67	5.95	4.17	11.31	11.90	8.33	10.71	9.52	11.31	7.14	1.19	10.34	23.21	4.24	5.95	8.93	8.93	4.88	3.57	2.98	2.98	7.74	7.14	1.34	5.56	1.47	7.14	5.95	0.00	8.93	4.17
Pca_red_g24642	11.81	2022-03-06	6.33	10.39	11.66	10.43	20.49	27.96	9.23	19.34	17.88	17.47	10.33	8.45	10.56	15.93	9.64	21.50	18.52	22.90	20.30	2022-01-14	2022-01-14	8.21	13.40	14.78	14.40	11.13	18.65	2022-09-16	10.44	2022-12-12	15.71	24.62	25.15	17.68	24.28	2022-11-29	14.39	13.81	11.25	19.46	2022-07-24	32.35	15.72	13.79	2022-08-23	19.51	2022-11-15
Pca_ylw_g42260	3.15	3.52	5.86	5.84	5.52	4.91	20.49	24.73	1.54	19.53	20.31	19.88	3.29	8.20	14.45	14.84	1.81	19.16	16.30	2022-03-21	16.80	17.58	17.58	4.69	15.63	12.50	13.67	15.63	2022-03-15	2.30	2.75	3.64	4.30	5.86	5.86	4.27	1.16	0.84	8.98	5.24	2.50	20.81	22.84	27.94	13.67	7.76	0.96	9.77	14.45
Pca_red_g74430	21.26	19.33	10.00	16.67	19.33	18.67	2.46	0.00	18.00	5.33	5.33	0.00	6.00	6.00	9.33	11.33	14.00	6.00	8.15	7.33	6.00	10.67	11.33	6.00	8.67	6.67	8.67	8.67	1.33	10.34	26.00	4.67	5.33	12.67	11.33	4.67	4.00	3.33	4.00	8.00	8.00	3.36	7.33	1.47	7.33	6.67	0.96	10.67	3.33
Pca_red_g42241	2022-09-07	4.51	6.77	3.90	5.52	4.91	0.82	4.30	6.67	2.26	0.00	0.00	5.16	2022-02-09	4.14	17.67	6.63	2.80	4.44	3.27	4.51	2022-02-09	2022-02-09	1.88	1.88	1.88	13.16	9.40	7.77	12.64	6.59	13.94	16.54	16.17	16.17	20.73	28.90	27.85	4.55	2022-10-08	12.50	0.00	1.23	5.88	4.14	2.16	34.62	17.67	0.75
Pca_ylw_g23328	2.44	8.13	12.20	2.44	4.88	2022-07-04	0.00	0.00	2.44	15.45	15.45	0.81	3.25	3.25	20.33	20.33	3.25	1.63	1.63	1.63	1.63	15.45	15.45	13.82	16.26	20.33	19.51	7.32	0.81	0.00	6.50	0.81	4.88	35.77	38.21	2.44	1.63	1.63	16.26	2.44	2022-07-04	2022-07-04	7.32	0.00	2.44	22.76	1.92	19.51	25.20
Pca_red_g61852	21.26	2022-01-19	9.86	14.79	18.31	2022-01-19	1.64	2022-08-01	16.90	4.23	2.82	0.00	6.34	4.93	9.86	10.56	2022-08-14	4.93	5.93	5.63	2.82	2022-04-07	7.75	4.23	4.23	5.63	8.45	8.45	2.82	9.20	24.65	6.34	8.45	9.15	9.15	4.93	2022-11-02	2022-11-02	4.93	9.15	2022-04-07	2.82	2022-04-07	1.47	8.45	8.45	0.96	12.68	3.52
Pca_ylw_g19269	2022-02-11	7.47	8.75	8.44	10.43	9.82	19.67	23.66	8.72	23.36	20.80	18.67	7.98	7.60	2022-07-13	19.43	8.43	19.63	2022-04-17	21.50	17.71	15.37	15.37	13.57	16.89	20.29	17.67	13.58	22.28	2022-09-16	12.64	14.55	17.86	31.83	32.12	21.95	28.90	31.65	17.80	14.76	15.42	22.82	28.40	32.35	2022-05-15	17.67	33.65	22.68	2022-10-21
Pca_red_g57041	7.87	7.17	7.55	10.39	2022-04-11	10.43	0.82	2.15	5.64	8.68	7.92	2022-01-03	2022-04-07	8.68	13.58	20.75	7.23	8.88	14.81	9.35	9.81	2022-09-15	2022-09-15	7.17	10.57	2022-09-15	20.38	11.32	3.63	9.20	7.69	2022-09-09	7.55	31.32	31.32	2.44	9.83	16.88	15.15	10.00	10.00	12.75	14.81	5.88	4.91	14.66	0.96	21.51	15.47
Pca_ylw_g28609	7.87	7.56	7.90	10.39	2022-04-11	10.43	0.82	3.23	5.64	11.31	10.58	2022-01-03	6.57	7.22	2022-12-15	21.31	7.83	8.88	14.81	9.35	9.23	17.18	17.18	10.36	2022-06-13	16.15	20.96	11.34	2022-11-03	9.20	9.89	2022-09-09	7.14	30.93	30.93	2.44	9.83	15.19	14.77	10.48	8.75	12.75	14.81	5.88	5.15	14.22	0.96	19.59	18.21
Pca_red_g37381	0.79	5.92	11.84	5.92	5.92	5.26	2.46	2.15	0.66	19.74	18.42	4.61	1.32	8.55	2022-11-17	19.74	1.32	13.82	16.30	14.47	9.21	2022-05-21	2022-05-21	13.82	20.39	16.45	2022-11-17	12.50	1.97	1.15	3.95	1.32	4.61	24.34	24.34	1.32	0.00	0.00	12.50	5.92	5.26	11.41	13.82	5.88	4.61	15.13	0.00	14.47	18.42
Pca_ylw_g10296	2022-02-11	7.18	8.57	2022-04-11	11.66	2022-04-11	3.28	7.53	7.69	12.77	10.58	4.22	8.92	2022-01-09	11.87	2022-02-18	2022-04-09	2022-08-13	21.48	2022-02-14	11.44	14.73	14.73	12.86	2022-06-12	13.33	2022-04-16	10.77	8.29	17.24	2022-09-12	15.15	17.50	30.63	30.91	25.00	32.37	34.60	16.29	13.81	15.42	11.41	14.81	10.29	6.69	17.24	36.54	20.98	12.47
Pca_ylw_g25927	5.51	6.93	7.30	8.44	9.20	8.59	0.82	6.45	8.21	4.38	2.92	0.00	2022-10-06	7.66	2022-11-05	13.87	7.23	4.21	6.67	4.21	5.54	11.31	11.31	3.28	4.74	3.65	9.85	2022-12-09	7.77	12.64	6.59	11.52	15.33	14.96	15.33	16.46	22.54	18.99	6.82	2022-05-09	10.83	1.34	5.56	4.41	5.47	5.60	2022-04-24	16.79	2.55
Pca_red_g33629	11.81	6.61	8.17	8.44	10.43	9.20	21.31	26.88	9.23	21.53	19.34	2022-07-18	9.39	10.41	14.13	19.70	9.64	21.50	21.48	23.36	2022-08-18	16.17	16.17	12.86	16.35	20.58	18.40	14.15	19.69	14.94	12.64	15.76	17.50	31.83	32.12	22.56	31.21	34.60	17.80	13.81	15.83	22.15	27.16	30.88	14.72	17.24	36.54	22.68	19.42
Pca_red_g88354	0.00	6.54	2022-11-11	5.23	5.23	4.58	2.46	3.23	0.65	22.22	21.57	4.58	0.65	9.15	18.30	18.95	1.96	11.76	11.85	12.42	10.46	22.88	22.88	13.73	22.22	18.95	18.95	12.42	2.61	0.00	4.58	0.00	3.27	26.80	26.80	0.00	0.00	0.00	2022-03-15	3.27	3.92	17.45	16.99	0.00	1.96	16.34	0.00	17.65	22.22
Pca_ylw_g86339	3.94	8.75	10.00	5.84	6.25	5.62	1.64	2.15	3.75	17.50	16.87	3.13	4.37	8.75	21.88	17.50	3.13	11.25	14.81	12.50	6.88	20.63	20.63	13.13	18.75	2022-12-18	2022-12-18	15.00	2.50	2.30	6.88	1.88	4.37	26.88	26.25	3.75	1.88	1.88	20.63	7.50	6.88	2022-08-12	13.75	0.00	5.00	15.63	2.88	16.25	21.25
Pca_red_g49307	21.26	14.58	8.75	14.94	18.40	18.40	1.64	0.00	11.79	4.17	4.58	0.60	8.45	2022-08-07	4.17	7.50	12.65	2022-07-06	9.63	6.54	3.33	8.33	8.75	6.25	7.92	2.50	8.33	5.83	2.59	5.75	19.23	7.27	6.67	7.50	2022-08-07	9.15	6.36	4.64	5.42	5.71	5.42	4.70	6.79	1.47	4.58	4.74	7.69	10.83	3.33
Pca_red_g76263	11.81	4.70	8.78	5.84	7.98	7.36	0.82	5.38	8.72	2.55	0.73	0.00	7.98	2022-09-09	2022-09-09	19.44	2022-04-09	3.74	5.93	4.21	6.27	10.97	10.97	4.64	2022-08-04	8.15	17.24	8.78	7.25	13.79	8.79	16.36	16.43	22.57	22.57	23.17	31.21	34.60	10.23	13.33	12.92	0.00	2.47	5.88	5.35	7.76	37.50	21.94	6.90
Pca_ylw_g97526	0.00	9.46	14.86	10.81	10.81	9.46	0.00	0.00	2.70	2022-03-27	2022-03-27	6.76	2022-05-04	12.16	17.57	21.62	2.70	21.62	22.97	22.97	14.86	21.62	21.62	9.46	21.62	25.68	24.32	18.92	0.00	0.00	5.41	0.00	6.76	37.84	37.84	0.00	1.35	0.00	28.38	10.81	9.46	2022-03-27	2022-08-31	0.00	5.41	28.38	0.00	28.38	28.38
Pca_red_g41051	4.72	3.78	7.57	3.90	4.91	4.29	0.82	5.38	5.41	3.24	0.54	0.00	4.32	9.19	4.32	19.46	6.63	3.24	4.44	3.78	5.41	2022-11-08	2022-11-08	2022-08-01	1.62	2.16	13.51	8.65	2022-03-07	11.49	2022-04-06	15.76	23.24	17.30	17.30	21.34	31.21	29.19	6.49	2022-03-07	13.51	0.00	0.62	5.88	6.49	3.24	36.54	23.24	2022-08-01
Pca_ylw_g57513	4.72	3.78	7.57	3.90	5.52	4.91	0.82	5.38	5.95	3.24	0.54	0.00	4.32	8.65	4.32	18.92	6.63	3.24	4.44	3.78	5.41	8.65	8.65	2022-08-01	1.62	2.16	13.51	9.19	2022-03-07	11.49	2022-04-06	15.76	23.78	17.30	17.30	21.34	31.21	29.19	6.49	2022-03-07	12.43	0.00	0.62	5.88	6.49	3.24	36.54	24.32	2022-08-01
Pca_ylw_g18363	2022-02-11	7.47	8.17	9.74	11.66	2022-04-11	26.23	26.88	9.23	24.82	22.99	21.69	8.45	7.48	13.33	18.70	9.64	24.30	21.48	25.70	19.19	14.15	14.15	11.43	2022-09-16	21.45	16.42	13.58	21.76	13.79	2022-09-12	16.36	18.21	32.13	32.42	23.17	31.79	35.44	19.32	14.76	14.58	24.83	28.40	32.35	15.72	18.53	38.46	23.41	22.54
Pca_red_g6530	10.24	7.47	8.89	9.74	2022-04-11	10.43	0.00	5.38	8.21	12.41	10.58	2.41	7.51	9.88	2022-09-13	20.99	2022-04-09	10.75	2022-04-17	10.75	9.23	2022-07-14	2022-07-14	10.00	9.65	2022-07-15	19.51	10.62	7.25	14.94	11.54	16.97	17.14	33.03	33.33	20.73	30.64	34.60	2022-05-17	13.81	15.42	12.75	2022-05-16	5.88	6.35	17.67	38.46	22.47	2022-07-14
Pca_ylw_g33501	2022-02-11	6.90	8.40	9.74	2022-04-11	9.82	0.00	5.38	8.72	13.50	11.31	2.41	7.51	9.63	12.59	20.00	9.64	10.28	16.30	10.28	10.33	14.81	14.81	10.71	10.46	13.91	18.52	10.62	7.25	14.94	11.54	16.97	17.14	32.73	33.03	21.34	30.64	34.18	16.67	13.81	16.25	12.75	15.43	5.88	6.35	15.95	38.46	22.22	12.59
Pca_red_g46544	9.45	6.61	7.51	3.25	2022-07-03	2022-07-03	10.66	17.20	2.56	13.14	12.41	11.45	2022-04-07	9.25	10.79	15.80	6.63	14.95	2022-07-14	15.42	11.44	11.56	11.56	2022-07-11	12.33	13.33	13.87	2022-06-09	14.51	6.90	7.14	2022-12-12	10.71	23.72	23.94	7.93	13.87	17.72	15.91	2022-10-08	8.75	2022-11-16	14.20	14.71	2022-04-13	2022-07-12	4.81	2022-07-17	11.75
Pca_ylw_g38063	2022-02-11	2022-03-06	7.13	3.90	5.52	4.91	11.48	18.28	4.62	13.50	13.14	2022-05-12	2022-10-06	9.25	10.40	16.18	7.83	15.42	14.81	16.36	11.81	10.98	10.98	11.43	12.33	2022-04-13	13.87	9.63	15.54	5.75	8.79	11.52	9.64	22.82	22.73	9.76	13.87	17.30	14.77	7.14	8.75	16.78	13.58	16.18	12.71	10.34	4.81	2022-10-16	11.27
Pca_red_g106058	9.23	13.85	0.00	1.54	1.54	0.00	0.00	4.62	0.00	0.00	0.00	10.77	13.85	27.69	27.69	6.15	4.62	4.62	4.62	7.69	18.46	18.46	18.46	15.38	27.69	27.69	12.31	7.69	4.62	7.69	1.54	1.54	38.46	38.46	9.23	10.77	26.15	7.69	12.31	12.31	0.00	2022-08-03	0.00	6.15	10.77	4.62	32.31	30.77	30.77
Pca_red_g99075	2022-02-07	7.89	9.65	0.00	0.88	0.88	0.88	0.00	2.63	0.00	4.39	0.00	6.14	13.16	18.42	27.19	5.26	4.39	5.26	5.26	7.89	18.42	18.42	10.53	9.65	2022-05-21	23.68	9.65	6.14	4.60	5.26	2.63	2.63	39.47	39.47	5.26	5.26	31.58	4.39	7.89	9.65	0.00	1.75	1.47	8.77	6.14	0.00	17.54	17.54
Pca_ylw_g54543	2022-09-07	7.47	7.18	5.19	6.75	5.52	22.13	22.58	5.64	27.74	2022-01-27	21.69	5.63	9.74	18.97	23.33	6.63	22.43	20.74	22.90	2022-08-18	21.54	21.54	15.00	2022-03-19	22.32	23.33	12.82	2022-03-15	3.45	7.14	3.64	3.93	30.63	30.91	3.66	6.36	18.99	15.91	2022-10-08	6.25	30.20	35.19	26.47	14.72	2022-10-18	0.96	15.13	20.51
Pca_red_g66899	6.30	7.18	6.81	5.19	6.13	4.91	23.77	22.58	5.13	28.47	2022-10-28	21.69	2022-04-07	10.21	19.90	24.61	6.63	21.96	20.00	21.96	17.34	21.47	21.47	15.00	2022-03-19	21.45	23.56	2022-09-13	2022-03-15	4.60	6.59	3.64	4.64	32.43	32.73	2022-05-03	7.51	21.52	16.29	2022-10-08	7.50	30.20	33.95	25.00	14.38	2022-10-18	0.00	15.97	20.94
Pca_ylw_g73225	6.30	2022-12-09	7.30	5.19	6.13	4.91	0.00	0.00	5.13	17.15	16.79	3.61	2022-04-07	10.58	20.44	2022-01-27	6.63	10.75	16.30	10.28	8.49	21.17	21.17	12.41	17.88	2022-07-20	25.91	9.85	3.63	4.60	7.14	3.64	4.74	39.78	39.78	2022-05-03	7.51	21.52	15.15	2022-10-08	6.67	19.46	21.60	0.00	5.47	16.81	0.00	21.90	2022-07-20
Pca_red_g18046	2022-09-07	4.68	6.73	5.84	4.29	4.29	4.92	5.38	5.13	2022-11-05	4.38	2.41	2022-04-07	6.73	6.14	7.31	2022-02-06	3.27	5.19	3.27	5.90	8.48	8.48	6.79	2022-02-07	4.97	7.60	6.43	4.66	4.60	7.69	4.24	5.71	5.71	5.76	3.66	6.36	6.33	7.20	6.67	6.25	4.70	4.94	11.76	4.68	8.62	4.81	7.60	4.68
Pca_ylw_g16874	5.51	3.19	5.18	4.55	4.29	4.29	2.46	4.30	7.18	2.39	1.20	0.00	4.69	9.56	2.39	11.16	4.22	2.80	4.44	2.80	2.39	7.57	7.97	1.99	1.99	0.80	12.75	7.17	5.18	10.34	2022-04-06	15.76	13.15	10.36	9.96	8.54	2022-03-15	10.97	4.38	5.71	6.25	0.00	3.70	5.88	3.19	3.45	8.65	12.75	0.80
Pca_red_g64295	6.30	5.97	8.21	4.48	6.72	5.97	1.64	3.23	9.70	2.99	1.49	0.00	5.97	8.96	3.73	10.45	6.72	4.48	4.48	4.48	1.49	5.22	5.97	3.73	3.73	0.00	11.94	7.46	4.48	5.75	8.96	12.69	17.16	7.46	8.21	16.42	17.91	17.91	4.48	6.72	9.70	0.00	0.75	4.41	4.48	5.97	20.19	18.66	0.00
Pca_ylw_g84795	3.17	7.14	4.76	4.76	3.97	3.97	1.64	4.30	5.56	2.38	0.79	0.00	6.35	14.29	2.38	18.25	3.17	3.17	2.38	2.38	5.56	12.70	12.70	1.59	1.59	0.79	16.67	7.14	5.56	4.60	7.14	17.46	15.87	22.22	22.22	3.97	12.70	15.87	7.94	5.56	5.56	0.00	0.00	4.41	5.56	1.59	1.92	16.67	0.00
Pca_red_g30955	6.30	10.00	6.43	5.00	6.43	6.43	2.46	4.30	9.29	2.86	0.00	0.00	5.00	12.86	3.57	17.86	7.14	4.29	4.44	4.29	5.00	13.57	13.57	2.86	2.86	0.71	17.86	7.14	6.43	4.60	9.29	16.43	20.00	20.00	20.71	5.71	16.43	19.29	8.57	7.14	7.86	0.00	0.00	5.88	8.57	5.00	7.69	20.00	0.00
Pca_ylw_g88068	3.97	8.73	6.35	4.76	3.97	3.97	2.46	4.30	6.35	3.17	0.00	0.00	6.35	2022-08-15	3.97	18.25	4.76	3.97	3.17	3.17	4.76	15.87	15.87	1.59	1.59	0.79	18.25	7.14	5.56	4.60	6.35	17.46	16.67	22.22	22.22	3.17	12.70	15.87	7.94	7.14	6.35	0.00	0.00	5.88	7.14	2.38	2.88	18.25	0.00
Pca_red_g40252	3.15	5.49	7.69	3.25	2.45	2.45	1.64	5.38	4.95	2.20	0.55	0.00	5.49	11.54	2.20	15.38	2022-01-03	2.20	2.96	2.20	2.75	10.44	10.44	2022-10-01	2022-10-01	0.55	15.38	6.59	3.30	5.75	4.95	16.97	14.29	15.38	15.38	10.98	17.34	18.13	6.59	4.95	7.14	0.00	0.00	5.88	4.40	1.65	16.35	18.13	0.00
Pca_ylw_g72739	8.66	2022-10-08	9.31	3.90	4.29	3.68	1.64	5.38	6.67	12.15	10.53	0.00	7.98	12.55	18.62	25.91	2022-02-06	3.74	4.44	2.80	2022-05-04	2022-03-19	2022-03-19	2022-12-10	2022-12-10	12.15	21.46	2022-10-08	6.74	9.20	2022-09-12	16.36	9.31	34.01	33.60	7.32	11.56	17.72	10.53	9.52	7.92	0.00	1.85	5.88	5.67	9.91	2.88	21.86	15.79
Pca_red_g75366	6.30	6.54	9.35	5.19	6.13	6.13	2.46	4.30	7.69	1.87	0.47	0.00	6.57	11.21	2.34	14.49	4.82	2.34	3.70	2.34	2.34	9.35	9.81	1.87	1.87	0.47	13.55	9.35	5.70	2022-05-08	2022-04-06	16.97	17.29	12.15	12.62	14.63	20.81	18.69	5.14	5.24	10.75	0.00	1.23	5.88	2022-07-06	3.74	2022-12-22	18.22	0.00
Pca_ylw_g41884	2.61	3.48	7.83	2.61	2022-09-06	2022-09-06	0.00	0.00	5.22	0.00	0.00	0.00	6.96	9.57	1.74	13.91	3.48	1.74	1.74	1.74	0.87	3.48	3.48	2.61	2.61	0.87	13.91	12.17	1.74	3.45	3.48	7.83	13.91	1.74	2.61	15.65	20.87	20.87	2.61	1.74	11.30	0.00	1.74	0.00	4.35	4.35	2022-12-22	16.52	0.00
Pca_ylw_g42382	1.57	2022-09-09	10.91	4.55	4.91	3.68	2022-10-04	2.15	4.85	67.27	65.45	9.70	4.85	5.45	18.79	23.64	2022-03-03	16.97	14.81	16.36	13.33	2022-06-26	2022-06-26	13.94	23.64	21.21	22.42	9.70	2022-03-03	1.15	6.67	1.21	5.45	28.48	27.88	0.61	0.00	0.00	20.61	7.27	4.85	20.13	21.60	1.47	4.85	16.36	0.00	21.82	19.39
Pca_red_g66292	3.81	3.81	9.52	0.95	3.81	3.81	0.00	2.15	5.71	0.00	0.00	0.00	5.71	7.62	2.86	11.43	4.76	3.81	3.81	3.81	0.00	2.86	2.86	2.86	2.86	0.00	9.52	8.57	1.90	2.30	6.67	7.62	17.14	2.86	3.81	2022-10-18	20.00	20.00	3.81	4.76	9.52	0.00	1.90	0.00	4.76	5.71	21.15	16.19	0.00
Pca_ylw_g81619	6.30	5.70	10.76	3.90	2022-06-05	2022-06-05	2.46	3.23	6.96	2.53	1.27	0.00	8.86	8.86	3.16	13.92	5.70	2.53	2.96	2.53	2.53	5.70	6.33	3.16	3.16	0.63	13.29	8.86	2022-06-05	2022-05-08	8.86	15.82	20.25	10.13	10.76	14.56	19.62	19.62	6.33	8.23	10.13	0.00	1.27	4.41	5.70	2022-06-05	21.15	17.72	0.00
Pca_red_g29184	11.81	7.46	9.55	5.84	7.98	7.36	3.28	5.38	10.26	11.31	9.85	0.00	10.33	11.64	14.33	22.99	10.84	3.27	5.19	3.27	2022-06-04	13.13	13.43	10.36	8.36	9.55	18.81	8.36	9.33	12.64	14.29	22.42	14.29	25.83	2022-06-26	2022-12-20	25.43	28.27	9.47	10.95	11.25	0.00	2022-09-03	4.41	6.35	10.78	2022-04-24	21.19	2022-04-11
Pca_ylw_g42591	11.81	7.46	9.85	5.84	7.98	7.36	3.28	5.38	10.26	10.95	9.85	0.00	10.80	12.54	2022-03-14	22.99	10.84	3.27	5.19	3.27	2022-06-04	13.43	13.73	10.36	8.36	9.55	2022-10-19	8.66	8.81	12.64	14.29	21.82	13.93	25.23	25.45	2022-12-20	24.86	27.85	9.47	10.48	11.67	0.00	2022-09-03	5.88	6.35	10.78	2022-04-24	20.90	2022-04-11
Pca_red_g46186	6.30	2022-01-07	8.88	4.55	5.52	5.52	1.64	3.23	6.15	1.87	0.47	0.00	2022-10-06	12.15	2.34	14.95	2022-02-06	2.34	3.70	2.34	2.80	8.88	9.35	2.34	2.34	0.47	2022-02-14	8.88	5.18	2022-05-08	6.59	18.79	17.76	12.15	12.62	15.24	22.54	2022-09-20	2022-07-06	6.19	8.41	0.00	1.85	5.88	2022-01-07	3.27	2022-08-23	17.76	0.00
Pca_ylw_g20612	6.30	2022-01-07	8.88	4.55	5.52	5.52	1.64	3.23	6.15	1.87	0.47	0.00	2022-10-06	12.15	2.34	14.95	2022-02-06	2.34	3.70	2.34	2.80	8.88	9.35	2.34	2.34	0.47	2022-02-14	8.88	5.18	2022-05-08	6.59	18.79	17.76	12.15	12.62	15.24	22.54	2022-09-20	2022-07-06	6.19	8.41	0.00	1.85	5.88	2022-01-07	3.27	2022-08-23	17.76	0.00
Pca_red_g50032	12.60	7.74	2022-09-09	6.49	7.36	7.98	1.64	3.23	10.77	1.46	0.36	0.00	10.80	13.13	2022-11-11	20.20	8.43	3.74	5.19	3.27	2022-06-04	9.76	2022-10-10	5.00	4.71	7.74	17.85	2022-09-09	8.29	11.49	2022-09-12	20.61	14.29	21.21	21.55	18.90	24.28	26.16	9.47	10.95	12.50	0.00	2.47	5.88	6.40	10.78	2022-08-23	24.58	8.42
Pca_ylw_g29958	9.45	9.48	8.31	8.44	9.82	9.82	45.08	56.99	11.79	56.57	55.47	40.36	11.27	2022-01-11	18.88	25.84	10.24	22.90	21.48	22.43	14.39	18.88	2022-10-19	15.36	18.23	21.74	21.57	13.71	16.58	9.20	12.64	12.73	2022-07-11	28.83	2022-09-29	2022-07-17	21.39	23.21	2022-08-20	10.00	10.00	30.87	33.95	29.41	13.71	22.41	2022-12-22	21.71	18.94
Pca_ylw_g20359	10.24	10.67	11.46	7.79	7.98	8.59	2022-10-04	2.15	9.23	26.88	29.64	1.81	8.92	8.70	18.18	22.53	7.83	9.81	13.33	9.35	5.93	17.79	18.18	14.62	17.00	13.83	15.42	7.91	4.66	2022-05-08	2022-09-12	3.64	3.95	24.51	23.72	2022-10-06	2022-05-04	5.91	14.23	10.00	5.83	2022-08-12	17.28	1.47	5.93	17.67	0.96	19.76	19.37
Pca_red_g25822	6.86	12.75	11.76	3.92	4.90	4.90	0.00	0.00	2.94	19.61	19.61	0.00	10.78	13.73	31.37	31.37	2.94	3.92	2.94	2.94	3.92	19.61	19.61	19.61	19.61	18.63	18.63	5.88	5.88	3.45	8.82	2.94	1.96	39.22	40.20	4.90	1.96	11.76	14.71	6.86	7.84	0.00	2.94	0.00	3.92	18.63	0.00	27.45	30.39
Pca_ylw_g65181	5.51	8.22	9.59	4.79	4.79	4.79	0.00	2.15	6.16	2.74	0.00	0.00	2.74	8.90	9.59	17.81	6.16	3.42	3.70	3.42	2022-11-04	14.38	14.38	5.48	4.79	8.90	13.70	10.27	3.42	4.60	10.96	6.16	6.16	17.81	17.81	2022-11-04	3.42	2022-07-15	2022-11-04	7.53	6.16	0.00	0.68	1.47	9.59	2.74	0.96	2022-07-15	7.53
Pca_red_g37181	7.87	6.77	13.53	7.52	6.77	6.77	1.64	2.15	2022-02-09	3.76	0.75	0.00	3.76	11.28	9.77	21.80	5.26	6.77	6.77	6.77	8.27	10.53	11.28	5.26	5.26	8.27	18.80	8.27	8.27	9.20	10.53	14.29	14.29	29.32	29.32	2022-02-06	13.53	2022-05-21	2022-02-09	10.53	2022-02-09	0.00	0.75	5.88	6.77	2.26	0.96	2022-06-24	8.27
Pca_red_g43387	6.30	6.51	8.79	10.39	9.20	9.82	1.64	2.15	6.67	4.74	2.92	0.60	5.63	8.14	7.49	15.31	6.63	4.67	8.15	4.67	4.80	11.40	11.73	5.36	6.19	6.19	2022-05-12	6.84	5.70	11.49	10.44	2022-12-12	7.86	19.54	19.54	6.71	11.56	14.35	8.71	10.00	2022-08-07	2022-04-06	6.17	5.88	2022-02-06	6.47	0.96	14.33	5.21
Pca_ylw_g41022	3.66	7.32	13.41	2.44	2.44	2.44	0.00	1.22	3.66	0.00	3.66	0.00	1.22	13.41	13.41	21.95	4.88	2.44	2.44	2.44	2022-10-06	2022-07-17	2022-07-17	7.32	2022-10-06	12.20	2022-07-17	13.41	2.44	2.44	8.54	1.22	1.22	26.83	26.83	3.66	4.88	24.39	0.00	8.54	4.88	0.00	1.22	1.47	7.32	0.00	0.00	15.85	12.20
Pca_red_g29441	10.24	8.62	7.98	12.34	12.88	12.27	35.25	34.41	12.82	45.99	43.80	36.14	10.33	8.94	14.74	20.20	12.65	23.36	20.74	23.83	17.71	17.72	17.88	18.93	21.45	22.90	16.56	13.40	24.87	11.49	15.38	15.15	2022-07-16	35.14	35.15	2022-12-20	22.54	26.16	20.45	13.81	11.25	26.85	30.86	33.82	18.39	21.55	2022-08-23	20.98	20.62
Pca_ylw_g10188	10.24	9.77	8.17	12.34	12.88	12.27	33.61	32.26	12.82	44.16	44.89	34.94	11.27	9.77	13.58	19.21	12.65	22.43	20.00	22.43	17.34	16.72	16.89	16.43	19.84	20.58	15.40	12.83	23.83	11.49	15.93	14.55	17.14	33.93	33.94	20.73	22.54	26.16	21.59	14.29	10.83	28.86	31.48	32.35	17.73	21.98	2022-12-22	22.20	20.38
Pca_red_g50287	10.24	9.20	9.51	11.69	12.27	11.66	35.25	34.41	11.79	39.78	37.59	31.33	8.92	8.56	15.51	21.39	12.65	20.56	2022-04-17	2022-03-21	17.71	18.54	18.72	18.57	20.38	23.48	18.36	13.96	25.39	11.49	16.48	15.76	2022-07-16	33.63	33.64	19.51	22.54	25.32	18.56	15.71	11.25	24.83	28.40	32.35	17.39	19.83	25.00	20.49	17.99
Pca_ylw_g54402	9.45	9.77	8.87	11.69	11.66	2022-04-11	34.43	33.33	10.26	37.23	37.96	30.72	8.92	8.87	16.53	20.97	9.64	2022-03-21	2022-04-17	20.56	17.34	18.95	19.15	16.43	18.50	20.87	17.94	13.51	23.32	9.20	15.38	2022-12-12	8.93	32.73	33.33	2022-10-06	10.40	16.88	19.70	15.24	7.50	26.17	29.63	32.35	2022-05-16	2022-10-18	1.92	2022-07-17	17.51
Pca_red_g91241	10.24	2022-05-06	7.44	6.49	6.13	6.13	1.64	2022-08-01	7.18	1.86	0.93	0.00	5.63	9.77	9.77	2022-07-19	5.42	2.80	4.44	2.80	4.65	13.95	14.42	6.51	2022-05-06	8.37	18.14	11.16	9.84	13.79	7.69	11.52	9.30	28.84	27.91	12.20	12.72	22.33	9.30	9.52	7.44	0.00	1.23	5.88	6.98	6.51	7.69	24.65	10.23
Pca_ylw_g36100	8.66	7.47	7.89	11.69	12.27	10.43	36.07	34.41	10.26	53.65	51.82	49.40	9.39	8.70	2022-03-19	23.28	8.43	2022-03-21	18.52	2022-03-21	17.34	19.84	2022-04-20	17.86	19.84	21.45	2022-03-19	14.57	25.39	12.64	14.29	2022-12-12	7.14	36.34	36.06	9.15	9.25	18.57	20.83	13.33	10.42	30.20	30.86	33.82	2022-06-18	21.98	2.88	20.00	20.38
Pca_ylw_g82291	2022-09-07	4.17	8.33	2.78	2.78	2.78	35.25	36.56	4.17	33.33	34.03	31.25	4.17	2022-03-09	2022-06-18	19.44	3.47	18.75	3.70	20.14	15.97	19.44	19.44	6.94	2022-06-18	16.67	17.36	24.31	23.61	2.30	2022-08-02	2.78	6.94	2022-08-02	2022-08-02	3.47	3.47	3.47	1.39	3.47	0.69	12.50	12.50	29.41	22.22	4.86	0.00	4.86	19.44
Pca_ylw_g59838	9.45	7.76	2022-09-08	8.44	9.82	7.98	29.51	36.56	10.77	39.05	38.32	28.31	9.86	9.56	2022-08-21	25.25	2022-04-09	2022-09-20	17.78	19.63	15.87	2022-08-21	21.32	18.21	19.84	19.71	2022-12-19	15.44	23.32	12.64	13.19	7.27	7.86	32.73	31.82	12.20	10.98	18.99	20.83	12.38	9.58	30.87	33.33	33.82	14.72	23.28	6.73	20.59	19.61
Pca_red_g45179	42.52	32.62	4.26	16.31	19.15	20.57	2022-10-04	3.23	28.37	3.55	3.55	0.00	6.38	4.96	11.35	9.93	21.28	5.67	5.93	5.67	4.26	4.26	4.96	4.26	4.96	4.96	2022-06-12	9.22	4.26	2022-05-08	26.24	2022-09-07	8.51	10.64	10.64	5.67	3.55	3.55	4.96	5.67	6.38	2.13	4.96	0.00	2022-09-07	5.67	0.96	13.48	3.55
Pca_ylw_g91152	2.36	5.48	11.64	6.16	5.48	5.48	1.64	3.23	6.16	2.74	0.68	0.00	6.16	11.64	3.42	19.18	4.79	5.48	5.19	4.79	3.42	11.64	12.33	3.42	3.42	1.37	12.33	8.22	6.16	6.90	5.48	13.70	13.70	24.66	24.66	5.48	2022-01-13	21.23	8.90	8.22	6.16	0.00	0.00	5.88	6.16	3.42	0.96	2022-07-15	2022-05-02
Pca_red_g53580	12.60	8.91	8.94	11.69	12.88	12.27	29.51	32.26	12.82	49.64	48.91	43.37	13.62	9.59	15.28	20.96	2022-05-12	21.96	19.26	21.50	16.24	16.70	16.87	19.64	21.18	23.19	2022-12-18	13.21	26.42	12.64	14.84	16.97	17.14	35.44	35.76	2022-12-20	23.70	27.85	22.35	14.76	2022-08-12	29.53	30.86	33.82	17.73	25.00	2022-08-23	24.15	20.38
Pca_ylw_g61364	0.79	4.94	7.60	5.19	5.52	4.29	27.87	2022-03-29	3.59	48.29	49.05	42.17	4.69	8.37	21.67	21.67	2.41	17.76	13.33	17.76	13.69	2022-05-22	2022-05-22	12.93	2022-05-22	20.53	20.15	16.35	2022-06-16	1.15	4.40	0.00	2.66	17.87	17.49	0.00	0.00	0.00	13.31	3.81	3.75	29.53	2022-01-29	27.94	13.31	2022-09-15	0.00	11.41	22.43
Pca_red_g79449	4.65	5.81	10.47	5.81	6.98	6.98	2.33	0.00	9.30	3.49	2.33	0.00	11.63	9.30	3.49	19.77	4.65	4.65	4.65	4.65	2.33	6.98	8.14	6.98	8.14	2.33	8.14	8.14	12.79	9.30	8.14	17.44	23.26	10.47	11.63	2022-12-15	20.93	20.93	4.65	12.79	12.79	0.00	2.33	2.94	5.81	6.98	11.63	23.26	0.00
Pca_red_g71515	3.15	3.55	10.64	4.96	5.67	5.67	1.64	0.00	5.67	1.42	1.42	0.00	8.51	9.22	2.13	14.89	2022-09-07	2.84	2.96	2.84	1.42	5.67	6.38	4.26	4.96	1.42	8.51	8.51	2022-09-07	10.34	6.38	2022-06-12	2022-02-17	6.38	2022-09-07	14.89	2022-02-17	2022-02-17	2.84	7.80	8.51	0.00	1.42	4.41	4.26	3.55	17.31	2022-02-17	0.00
Pca_ylw_g87735	3.15	3.55	10.64	4.26	4.96	4.96	1.64	0.00	6.38	1.42	1.42	0.00	7.80	2022-09-07	1.42	14.89	6.38	3.55	3.70	3.55	1.42	6.38	2022-09-07	4.26	4.96	1.42	7.80	9.22	6.38	9.20	5.67	11.35	2022-02-17	6.38	2022-09-07	15.60	18.44	18.44	2.84	7.80	9.22	0.00	1.42	5.88	4.26	4.26	18.27	19.15	0.00
Pca_red_g39065	13.39	10.34	8.37	10.39	11.66	10.43	36.07	2022-11-30	11.28	41.97	42.34	33.13	13.15	10.56	13.97	2022-10-20	8.43	20.56	19.26	20.56	15.50	15.67	15.84	17.50	19.84	20.00	15.84	14.72	26.42	14.94	15.93	15.15	14.29	34.83	36.06	21.34	2022-08-19	25.32	2022-11-23	16.19	10.42	32.21	32.10	33.82	16.39	23.71	2022-04-24	24.39	19.90
Pca_ylw_g39127	13.39	2022-06-10	8.37	2022-04-11	12.27	2022-04-11	36.07	2022-11-30	11.79	43.43	43.80	33.13	13.15	11.42	15.17	21.72	8.43	20.56	19.26	20.56	15.50	17.23	17.42	17.14	19.57	20.00	17.42	14.72	26.42	14.94	16.48	15.15	14.64	35.14	35.15	21.34	2022-08-19	25.32	2022-11-23	16.19	10.42	32.89	32.72	33.82	16.39	23.71	2022-04-24	24.63	19.90
Pca_red_g14464	3.94	4.61	8.55	3.95	4.61	4.61	2.46	2.15	6.58	2.63	0.66	0.00	8.55	8.55	3.29	15.79	5.26	1.97	2.22	1.97	1.97	7.89	8.55	3.29	3.95	0.66	9.87	7.89	7.24	2022-09-16	5.26	8.55	15.79	7.24	7.89	13.16	13.16	13.16	6.58	8.55	7.24	0.00	1.97	5.88	5.26	3.95	16.35	17.76	0.00
Pca_red_g63651	3.94	6.78	10.85	6.49	7.98	6.75	2.46	2.15	8.72	18.61	16.42	1.20	10.33	2022-12-07	14.58	2022-07-24	7.23	2022-07-06	10.37	2022-07-06	4.80	15.59	15.93	11.79	13.22	8.81	14.58	8.47	8.29	13.79	2022-09-12	11.52	10.71	25.42	2022-08-25	12.20	16.18	18.14	2022-12-12	10.95	8.33	8.72	12.96	4.41	2022-08-05	13.79	14.42	18.64	11.53
Pca_ylw_g56204	3.94	6.78	10.51	7.14	8.59	7.36	2.46	2.15	8.72	18.61	16.42	1.20	10.33	7.80	14.58	2022-07-24	7.23	2022-07-06	10.37	2022-07-06	4.43	15.59	15.93	11.79	13.22	8.81	14.58	8.14	8.29	13.79	2022-09-12	2022-12-12	10.71	25.42	2022-08-25	12.20	15.61	17.72	2022-12-12	10.48	8.33	8.72	12.96	4.41	2022-08-05	13.79	13.46	18.64	11.53
Pca_ylw_g35795	2022-09-07	7.18	9.17	2022-04-11	11.66	9.82	4.92	7.53	10.26	29.20	2022-01-27	2022-04-09	12.21	8.33	12.50	18.54	10.24	2022-02-14	18.52	13.55	10.33	17.29	17.50	19.29	16.35	17.39	17.92	10.83	11.92	13.79	14.29	14.55	14.64	34.83	35.45	21.95	22.54	26.58	21.97	15.24	10.42	25.50	24.69	5.88	8.36	22.84	25.00	25.37	14.39
Pca_red_g35652	2022-09-07	8.33	9.70	10.39	2022-04-11	9.20	37.70	36.56	10.26	42.70	42.34	36.75	12.68	9.56	14.17	18.95	9.64	22.43	19.26	22.43	16.61	16.64	16.80	2022-07-16	20.91	21.74	16.80	14.72	24.35	14.94	14.29	13.94	15.36	33.93	35.15	21.34	21.97	26.16	22.35	14.76	10.42	32.21	33.95	35.29	2022-06-19	25.00	2022-12-22	2022-12-25	22.30
Pca_ylw_g51973	39.37	30.82	6.92	14.29	17.61	16.98	2022-10-04	2022-08-01	23.27	3.77	3.77	0.00	7.55	5.66	6.92	6.29	19.50	3.77	5.19	4.40	2.52	7.55	8.18	4.40	6.29	6.29	11.32	2022-06-10	3.14	9.20	21.38	6.92	5.66	9.43	9.43	4.40	3.14	4.40	2022-03-05	5.66	6.92	0.67	4.40	1.47	4.40	2022-03-05	0.96	9.43	2.52
Pca_ylw_g48216	8.66	6.33	7.53	8.44	8.59	8.59	1.64	2.15	7.69	3.65	2.55	0.00	7.51	2022-05-12	8.73	17.77	10.24	6.54	2022-11-11	2022-01-07	4.80	11.45	11.75	5.36	2022-12-05	7.53	14.16	10.54	8.29	12.64	10.99	14.55	12.86	19.58	20.00	2022-12-20	19.65	23.63	10.98	10.95	11.25	2022-01-02	2022-09-03	2.94	2022-02-06	10.78	2022-12-22	21.99	8.43
Pca_red_g21386	7.87	7.76	8.75	9.74	2022-04-11	9.20	35.25	32.26	11.28	44.16	43.43	33.73	8.92	10.76	14.66	20.41	11.45	24.30	20.74	24.30	2022-08-18	18.18	18.37	15.71	19.57	20.87	2022-07-17	13.58	24.87	12.64	13.74	14.55	13.57	29.73	30.00	18.29	19.65	23.63	2022-08-20	12.86	12.50	31.54	35.80	35.29	17.39	19.40	2022-12-22	21.95	20.14
Pca_ylw_g28651	1.57	1.27	8.23	0.00	0.63	0.63	33.61	2022-11-30	0.63	29.75	29.75	2022-11-29	1.27	14.56	18.35	18.35	1.90	2022-09-17	2.22	17.72	14.56	19.62	19.62	2.53	15.82	2022-09-17	2022-09-17	21.52	22.15	3.45	0.63	0.00	0.00	0.00	0.63	3.80	1.27	1.90	1.27	0.00	0.00	10.74	13.29	32.35	21.52	1.90	0.96	2.53	23.42
Pca_ylw_g84667	2022-02-11	9.73	2022-03-07	6.49	6.13	7.36	2.46	0.00	6.49	0.54	0.00	0.00	5.41	12.43	2022-05-14	17.84	6.63	2.70	3.70	2.70	4.32	14.59	15.14	4.86	4.32	9.19	14.59	11.35	5.41	4.60	7.69	2022-06-06	5.41	23.78	23.78	5.49	5.20	14.59	2022-11-08	6.49	6.49	0.00	1.85	0.00	4.86	10.27	3.85	19.46	11.35
Pca_ylw_g88306	4.81	2.88	7.69	0.96	2.88	2.88	1.92	2022-08-01	5.77	0.00	0.00	0.00	4.81	12.50	3.85	14.42	1.92	4.81	4.81	4.81	0.96	6.73	6.73	4.81	4.81	3.85	3.85	8.65	9.62	5.75	2.88	0.96	16.35	3.85	3.85	13.46	16.35	15.38	5.77	5.77	8.65	0.00	2.88	0.00	7.69	7.69	14.42	15.38	0.00
Pca_red_g58727	8.66	4.46	2022-04-08	7.14	7.36	6.75	31.97	32.26	6.67	51.09	49.64	45.78	9.39	7.74	24.70	24.70	6.63	22.43	17.78	22.43	15.87	21.73	21.73	15.36	21.13	23.81	23.81	15.77	18.13	3.45	9.34	0.61	2.14	22.82	22.73	2022-05-03	0.58	6.33	14.39	7.62	5.83	28.86	29.63	27.94	12.37	17.67	0.00	15.77	21.73
Pca_ylw_g64870	6.30	7.59	8.93	7.79	7.36	7.36	1.64	3.23	7.18	1.34	0.89	0.00	3.76	2022-05-12	6.70	17.41	2022-04-09	3.27	5.19	3.27	3.57	9.82	10.27	3.57	2022-02-04	1.79	10.27	9.38	6.22	14.94	7.69	2022-09-09	14.29	16.96	16.96	12.80	17.34	2022-09-20	4.46	7.14	7.14	0.00	1.85	5.88	5.80	3.57	17.31	16.96	0.89
Pca_red_g55099	11.81	9.20	2022-09-09	16.23	15.95	15.34	1.64	3.23	10.77	22.63	21.17	2022-02-06	11.27	2022-02-10	2022-12-12	18.65	13.25	12.62	21.48	12.62	11.44	13.99	14.22	12.50	12.33	13.91	17.72	2022-02-10	8.81	13.79	13.74	12.73	15.00	28.23	28.18	20.73	23.70	25.74	17.80	13.33	12.50	20.13	23.46	5.88	6.69	19.40	25.96	22.20	2022-07-10
Pca_ylw_g11588	10.24	7.18	9.70	14.29	2022-11-14	12.88	35.25	36.56	11.28	42.34	42.34	33.73	8.92	9.66	15.56	20.75	12.65	24.77	22.22	24.77	18.82	17.17	17.35	16.43	2022-11-20	20.29	16.82	13.58	24.35	13.79	13.74	11.52	13.21	29.43	30.00	17.68	21.39	2022-05-24	2022-05-17	11.90	12.92	33.56	37.65	35.29	2022-05-16	16.38	25.96	20.98	17.27
Pca_red_g92977	2022-02-11	8.91	8.91	2022-04-11	9.82	10.43	1.64	3.23	5.64	0.99	0.99	0.00	6.44	13.37	12.87	20.30	7.83	4.46	5.93	3.96	6.44	15.35	15.84	6.44	6.44	9.90	19.31	10.40	6.22	2022-05-08	9.89	10.91	6.93	29.70	29.70	6.71	9.25	17.33	8.91	7.43	7.43	0.00	1.85	5.88	6.44	8.91	1.92	20.79	11.39
Pca_red_g57474	14.17	7.41	8.42	2022-04-11	10.43	2022-04-11	1.64	3.23	8.72	2022-09-01	0.73	0.00	7.98	13.80	9.43	18.86	10.84	4.67	7.41	4.67	5.54	2022-11-11	11.45	5.71	5.39	2022-06-06	15.15	9.76	9.33	13.79	11.54	12.73	12.50	20.20	20.20	21.95	2022-01-26	26.16	7.95	10.00	10.42	0.00	3.70	5.88	4.71	9.48	29.81	22.90	7.41
Pca_red_g87251	10.24	10.61	2022-06-10	2022-04-11	9.82	10.43	1.64	4.30	6.70	2022-12-01	2022-12-01	0.00	5.59	13.97	12.29	2022-11-20	8.43	2022-03-05	5.93	4.47	7.26	15.64	16.20	5.59	5.59	7.26	16.76	2022-06-10	6.70	6.90	7.82	9.70	7.26	27.93	27.93	2022-10-06	8.67	18.44	6.15	7.82	8.94	0.00	1.85	5.88	4.47	2022-03-05	0.96	16.76	7.26
Pca_red_g12203	6.30	10.80	6.25	7.79	9.20	7.98	2.46	0.00	9.66	35.23	35.80	2022-02-06	2022-09-09	3.41	19.89	21.59	7.83	9.66	13.33	10.23	9.66	23.86	23.86	14.20	20.45	19.32	19.32	9.66	3.41	3.45	2022-09-09	1.21	7.95	27.27	27.27	2022-05-03	2.31	2.84	19.89	5.68	2022-11-05	16.78	20.37	1.47	5.68	14.77	0.96	18.18	2022-05-17
Pca_ylw_g68930	1.57	8.76	5.84	5.84	6.57	2022-11-05	0.00	0.00	5.84	40.88	41.61	7.30	7.30	2022-11-05	23.36	2022-09-24	4.38	10.22	2022-11-11	10.95	10.22	25.55	25.55	18.25	25.55	24.82	23.36	10.22	0.00	1.15	5.84	0.00	2022-11-05	31.39	32.12	0.73	0.73	1.46	21.90	2022-11-05	5.84	17.52	20.44	0.00	2.92	18.25	0.00	18.98	21.17
Pca_red_g59966	7.87	6.63	9.39	4.55	3.68	3.68	1.64	3.23	5.52	2.76	2022-10-01	0.00	3.87	7.18	2022-08-06	14.36	2022-02-06	4.97	5.93	4.42	3.31	9.39	9.94	5.52	4.97	3.31	12.15	9.39	4.97	12.64	7.18	8.48	11.60	7.73	7.18	15.24	11.56	12.15	7.18	5.52	8.29	0.00	2.47	4.41	2.76	5.52	18.27	14.92	1.66
Pca_ylw_g38693	5.51	5.99	8.98	5.84	4.91	4.29	1.64	3.23	4.79	5.39	3.59	0.00	5.39	7.19	5.99	13.77	7.23	6.59	7.41	5.99	4.79	9.58	10.18	4.79	7.19	2.99	8.38	11.38	5.39	9.20	5.99	6.67	13.17	10.18	9.58	13.41	10.18	11.38	8.38	4.79	8.38	2.68	4.94	4.41	2.99	5.39	16.35	16.77	0.60
Pca_red_g67054	10.24	7.47	8.75	6.49	6.75	6.13	30.33	32.26	5.64	48.54	49.27	45.78	10.33	8.25	20.00	21.25	6.63	21.50	2022-04-17	21.96	17.71	22.25	22.25	2022-07-16	19.57	21.16	19.50	13.50	19.17	5.75	8.24	2.42	3.21	25.53	2022-06-26	3.66	0.58	8.86	18.56	9.52	5.83	30.87	34.57	29.41	13.38	22.41	0.00	16.25	19.75
Pca_ylw_g77489	0.79	2022-01-04	10.22	5.84	6.13	4.91	30.33	32.26	3.59	50.00	51.09	45.78	7.51	5.84	20.44	20.80	3.61	20.56	15.56	2022-03-21	15.13	2022-09-24	2022-09-24	12.41	22.99	2022-07-20	19.34	15.33	2022-03-15	3.45	3.85	0.00	2.55	17.15	16.79	1.22	0.58	1.27	13.64	4.29	2.50	31.54	34.57	27.94	12.41	14.66	0.00	2022-04-12	21.90
Pca_red_g55071	1.57	3.65	8.76	5.19	5.52	4.29	31.97	33.33	3.59	45.99	46.72	45.78	5.63	6.57	21.90	21.90	3.61	2022-09-20	14.81	20.56	14.39	21.90	21.90	11.68	22.26	2022-07-20	19.34	14.60	14.51	2.30	3.85	0.00	2.55	15.69	2022-06-16	0.61	0.58	0.84	11.74	4.29	2022-08-02	29.53	32.10	29.41	12.41	13.79	0.00	11.68	21.17
Pca_ylw_g3418	12.60	7.76	9.32	12.34	12.88	12.27	32.79	33.33	11.28	51.46	49.27	46.39	12.21	8.56	15.58	2022-03-20	12.65	24.30	22.22	24.77	2022-08-18	16.27	16.44	18.57	20.91	23.19	17.29	12.26	22.80	14.94	12.64	15.76	14.64	32.13	32.42	18.29	19.65	22.78	19.32	13.33	13.33	28.86	33.95	33.82	15.72	22.41	20.19	23.17	18.47
Pca_ylw_g67147	2022-09-07	6.85	10.27	4.79	6.16	6.16	2.46	2.15	10.27	4.79	0.00	0.00	2022-05-02	10.27	5.48	18.49	4.79	2022-11-04	4.44	4.79	2.74	8.22	7.53	2022-05-02	2022-05-02	0.00	10.96	9.59	8.22	11.49	7.53	29.45	51.37	21.92	21.23	27.40	45.89	45.89	3.42	8.90	7.53	0.00	0.00	1.47	5.48	2022-11-04	44.23	76.03	0.00
Pca_ylw_g50145	11.81	2022-05-08	6.83	13.64	11.66	12.27	31.97	32.26	9.74	43.43	43.43	45.78	11.74	8.84	16.47	19.68	10.24	23.83	20.74	23.83	18.82	17.47	17.67	13.57	17.96	21.16	19.28	12.45	20.21	10.34	9.89	10.30	8.21	26.43	26.67	9.76	9.25	14.77	2022-08-20	11.90	11.25	28.86	37.65	32.35	16.72	22.41	5.77	20.24	17.51
Pca_ylw_g61731	3.17	3.17	7.94	3.17	6.35	6.35	0.00	0.00	7.94	3.17	0.00	0.00	4.76	7.94	3.17	15.87	7.94	9.52	9.52	9.52	1.59	7.94	7.94	6.35	6.35	0.00	3.17	9.52	7.94	2022-11-11	4.76	6.35	22.22	1.59	1.59	23.81	25.40	25.40	6.35	3.17	6.35	0.00	4.76	0.00	7.94	9.52	26.98	28.57	0.00
Pca_red_g34404	10.24	6.61	7.98	10.39	10.43	9.20	31.97	32.26	11.79	58.03	56.20	53.01	8.92	9.32	15.40	20.91	10.24	25.70	22.96	25.70	17.34	17.68	17.87	14.64	18.23	21.74	19.20	13.31	22.28	2022-09-16	2022-09-12	11.52	13.57	28.83	28.48	20.73	24.28	24.89	15.53	8.57	11.67	29.53	32.10	32.35	2022-05-15	15.95	27.88	18.54	2022-07-16
Pca_ylw_g70265	2022-09-07	2022-02-06	11.45	5.84	5.52	5.52	2.46	2.15	7.23	1.20	0.60	0.00	2.41	10.84	4.22	10.84	4.82	2022-01-03	3.70	3.61	2022-01-03	7.83	8.43	2022-01-03	2022-01-03	0.60	10.84	10.24	5.42	9.20	2022-02-06	34.55	46.39	16.87	17.47	39.02	56.02	56.02	2022-02-06	4.82	7.83	0.00	0.00	4.41	5.42	3.61	66.35	45.18	0.00
Pca_ylw_g57660	0.83	0.83	8.33	0.00	1.67	1.67	0.00	0.00	5.00	0.00	0.00	0.00	3.33	10.00	0.83	11.67	2.50	3.33	3.33	3.33	0.00	3.33	3.33	2.50	2.50	0.00	9.17	9.17	5.00	5.75	1.67	5.83	18.33	0.00	0.00	20.83	23.33	23.33	2.50	2.50	7.50	0.00	3.33	0.00	3.33	4.17	26.92	17.50	0.00
Pca_red_g61229	14.17	9.20	8.75	13.64	2022-11-14	13.50	31.97	33.33	14.36	43.07	41.24	2022-12-30	10.80	9.64	2022-01-17	22.87	11.45	2022-10-27	24.44	2022-10-27	2022-08-18	18.34	18.53	16.79	20.91	23.77	20.23	13.61	22.28	17.24	15.38	13.33	15.00	32.43	32.12	23.17	24.28	27.43	19.32	10.95	12.50	29.53	33.33	32.35	15.38	21.55	28.85	23.17	18.23
Pca_ylw_g28608	2022-05-22	20.62	4.64	22.73	25.15	25.77	2.46	2.15	14.43	5.15	4.64	0.60	3.61	5.67	7.73	9.28	12.65	2022-06-02	3.70	2.58	2.58	7.73	8.25	4.64	5.67	4.64	9.79	7.22	3.63	10.34	21.98	2022-06-06	6.70	9.79	10.31	4.88	6.94	5.67	8.76	2022-12-04	5.67	2022-03-04	9.26	5.88	6.19	7.22	1.92	10.31	4.64
Pca_ylw_g40677	12.60	8.91	9.89	9.74	11.66	10.43	3.28	4.30	10.77	17.52	2022-06-16	3.61	9.39	9.21	14.83	19.33	12.65	12.15	20.00	2022-08-13	9.96	15.73	15.96	12.86	13.67	2022-10-17	2022-10-19	11.24	8.81	2022-09-16	14.29	36.97	31.79	54.05	54.24	45.73	62.43	71.31	40.15	12.86	12.92	29.53	35.80	5.88	7.36	36.21	69.23	53.66	23.74
Pca_ylw_g67660	2022-05-22	16.58	2022-03-06	21.43	21.47	2022-09-22	2.46	2.15	14.36	2022-02-04	2022-02-03	0.60	5.53	2022-04-07	5.53	9.55	15.66	2022-02-03	5.19	3.52	3.52	5.53	2022-03-06	3.52	2022-02-04	2022-02-03	2022-05-09	2022-04-07	2022-07-02	9.20	21.43	8.48	2022-04-07	2022-05-09	9.55	2022-10-06	8.67	7.54	5.53	4.52	5.53	2022-03-04	6.17	4.41	2022-05-09	2022-03-06	5.77	11.56	4.52
Pca_red_g40189	13.39	8.33	8.78	11.69	13.50	11.66	28.69	36.56	12.82	36.86	35.04	22.29	11.74	10.00	17.35	24.49	12.65	22.43	18.52	22.43	16.61	18.37	18.57	16.43	20.38	23.48	2022-02-21	2022-08-14	22.28	2022-09-16	13.19	13.33	15.00	31.53	31.52	21.34	2022-12-23	25.32	14.77	12.38	13.33	24.83	30.86	32.35	14.38	20.69	25.96	23.17	17.99
Pca_red_g26891	2022-02-11	2022-05-08	8.94	7.79	7.98	7.36	23.77	2022-11-30	9.23	28.83	26.64	21.69	8.45	9.35	14.35	20.16	16.87	22.90	20.74	22.90	18.82	16.45	16.61	15.36	20.38	21.45	2022-10-17	15.85	25.91	10.34	2022-09-12	24.24	26.43	53.45	53.94	40.24	54.34	61.18	27.27	11.90	14.17	32.21	42.59	38.24	19.73	29.74	58.65	36.10	27.58
Pca_red_g50064	4.24	4.24	12.71	1.69	4.24	4.24	0.00	2.15	2022-08-05	1.69	0.00	0.00	1.69	9.32	2022-08-05	8.47	2022-08-05	3.39	3.39	4.24	0.00	9.32	9.32	1.69	1.69	0.00	6.78	13.56	2022-08-05	4.60	4.24	15.25	37.29	6.78	6.78	54.24	58.47	58.47	4.24	6.78	2022-02-11	0.00	0.00	2.94	3.39	5.93	67.31	42.37	0.00
Pca_ylw_g58348	10.24	5.86	8.98	5.19	6.13	6.13	2.46	2022-08-01	8.21	1.56	0.39	0.00	1.88	10.94	7.42	17.19	9.64	2.34	3.70	2.80	2022-08-05	9.77	10.16	2.34	1.95	5.47	16.80	10.16	8.29	11.49	7.69	36.97	33.59	35.16	35.16	43.29	63.01	69.62	4.69	5.71	8.33	0.00	0.62	4.41	6.25	2022-02-03	71.15	43.36	6.64
Pca_red_g52745	6.30	5.26	2022-10-08	3.90	4.91	4.91	0.82	3.23	6.67	2.83	0.40	0.00	1.41	10.53	3.24	15.79	5.42	2.34	3.70	2.80	2.83	2022-10-08	7.69	1.21	1.21	0.40	9.72	2022-10-08	5.70	12.64	2022-04-06	35.15	34.82	2022-05-21	2022-05-21	35.98	54.34	50.21	2.43	4.76	5.83	0.00	0.00	2.94	4.86	2022-02-03	61.54	46.15	0.00
Pca_ylw_g62812	2022-02-11	7.76	9.90	5.19	5.52	5.52	0.82	6.45	9.23	2022-04-12	9.85	1.81	7.51	9.14	13.96	2022-10-23	13.86	5.14	8.15	5.14	5.54	13.96	14.21	12.86	9.92	14.20	20.56	10.41	7.77	10.34	2022-09-12	24.24	2022-07-26	48.95	49.39	39.63	53.76	60.76	2022-08-20	11.90	12.92	8.72	17.28	4.41	5.35	26.72	57.69	32.23	2022-02-18
Pca_red_g90605	5.51	5.56	7.22	6.49	6.75	6.75	2.46	3.23	7.22	2.22	2022-11-01	0.00	4.44	10.00	7.22	20.00	5.42	4.44	5.93	4.44	3.33	11.67	12.22	5.56	5.56	3.33	15.56	10.00	2022-11-06	12.64	2022-11-06	11.52	17.78	12.78	12.78	2022-12-20	22.54	21.67	2022-11-06	2022-11-06	8.89	0.00	1.85	4.41	6.67	2022-11-06	26.92	2022-11-21	2022-11-01
Pca_ylw_g61049	5.51	4.90	8.39	4.20	4.90	4.90	1.64	3.23	6.29	2.80	1.40	0.00	4.20	6.99	4.90	13.99	5.59	5.59	5.93	5.59	2.80	2022-09-09	9.79	4.90	4.20	1.40	13.29	10.49	5.59	2022-05-08	6.99	9.79	18.18	6.29	6.29	21.68	21.68	21.68	4.90	5.59	11.19	0.00	2022-10-02	4.41	4.20	6.29	26.92	17.48	0.00
Pca_red_g96190	6.30	5.84	8.44	2.60	3.25	3.25	1.64	3.23	6.49	2.60	1.30	0.00	3.90	6.49	3.25	14.29	4.55	5.19	5.93	5.19	2.60	2022-09-09	9.74	4.55	3.90	1.30	11.69	10.39	5.19	11.49	5.84	2022-04-11	17.53	6.49	6.49	20.13	20.13	20.13	5.84	5.19	9.74	0.00	1.95	4.41	3.90	5.84	27.88	16.88	0.00
Pca_ylw_g35962	13.39	6.38	7.80	7.14	7.98	7.98	2.46	4.30	9.74	1.46	0.73	0.00	5.63	11.70	8.87	20.92	10.24	4.67	6.67	4.21	4.80	10.99	11.35	6.43	5.67	2022-03-06	14.54	9.93	8.81	2022-09-16	7.69	13.33	13.21	20.57	20.57	21.95	23.70	24.89	5.68	8.57	11.25	0.00	2022-09-03	4.41	4.96	7.33	25.96	21.63	2022-09-07
Pca_ylw_g51052	13.39	7.76	8.20	12.34	12.27	12.27	1.64	2022-08-01	13.33	14.23	14.60	0.00	8.92	9.52	14.29	21.69	8.43	6.54	9.63	2022-07-06	2022-06-04	16.40	16.67	12.86	9.65	10.72	16.40	9.26	8.29	2022-09-16	15.38	12.73	13.93	27.93	27.58	21.34	24.28	27.00	12.88	9.52	10.83	2022-04-06	2022-11-11	4.41	4.68	2022-09-15	26.92	21.43	12.17
Pca_ylw_g48058	6.30	7.22	8.89	5.84	6.13	6.13	1.64	3.23	5.56	2.22	2022-11-01	0.00	5.56	7.78	5.00	14.44	5.42	5.00	5.93	4.44	2.78	10.00	10.56	5.00	2022-11-06	3.33	15.00	10.00	4.44	9.20	2022-11-06	11.52	17.22	12.22	12.78	19.51	21.39	20.56	5.56	2022-11-06	8.89	0.00	1.85	4.41	2022-11-06	6.67	25.00	19.44	2022-11-01
Pca_red_g94732	5.51	2022-07-06	8.88	5.19	5.52	5.52	1.64	2.15	5.13	1.87	0.93	0.00	3.76	8.41	1.87	2022-08-13	5.42	4.67	6.67	4.21	2.34	9.35	9.81	2.80	3.27	0.93	12.15	9.35	4.66	10.34	5.49	10.91	2022-02-14	11.68	12.15	17.68	21.39	19.63	3.27	3.81	7.48	0.00	1.85	4.41	5.61	3.74	25.00	17.29	0.00
Pca_red_g33004	2022-02-11	7.76	8.31	12.34	12.88	12.27	0.82	2022-08-01	11.79	22.99	20.80	2.41	11.27	9.89	14.83	2022-02-22	12.65	10.28	17.78	10.75	8.49	15.73	15.51	15.00	13.67	15.36	18.88	9.21	8.29	2022-09-16	12.64	14.55	15.00	30.93	30.91	22.56	24.86	26.16	16.67	13.33	13.75	2022-11-16	20.99	4.41	5.35	19.40	28.85	22.93	10.79
Pca_red_g74312	2022-05-22	20.75	5.66	21.43	2022-01-22	22.64	2.46	2.15	17.61	2022-03-05	3.77	0.63	6.92	2022-03-05	6.92	8.18	14.47	3.14	4.44	3.77	4.40	5.66	6.29	3.77	4.40	3.77	11.32	7.55	2.52	9.20	24.53	5.66	7.55	11.32	11.95	3.77	6.92	6.92	6.92	2022-03-05	6.29	2022-03-04	6.92	4.41	10.69	7.55	2.88	10.69	5.66
[truncated: 167 more columns]

## Sheet: TablesS5.Orthologouspair
Supplementary Table S5. Top BLAST searches in Psidium morphotype red against yellow.
Full	Full	Percentage identity	Full	Partial	Percentage identity	Partial	Partial	Percentage identity
Pca_red_g20472	Pca_ylw_g60747	24.66	Pca_ylw_g19269	Pca_red_g33320	31.85	Pca_red_g33004	Pca_ylw_g88306	47.12
Pca_red_g44464	Pca_ylw_g40677	32.44	Pca_ylw_g6697	Pca_red_g34409	33.8	Pca_red_g28831	Pca_ylw_g87900	49.03
Pca_red_ g43593	Pca_ylw_g36410	36.36	Pca_red_g43593	Pca_ylw_g74740	46.15	Pca_red_g14705	Pca_ylw_g67147	52.05
Pca_red_g50681	Pca_ylw_g6697	37.41	Pca_ylw_g36410	Pca_red_g98701	55.91	Pca_red_g49307	Pca_ylw_g42260	55.83
Pca_red_g53580	Pca_ylw_g20359	38.33	Pca_ylw_g6697	Pca_red_g83247	62.96	Pca_red_g54380	Pca_ylw_g16954	58.62
Pca_red_g29441	Pca_ylw_g29958	51.23	Pca_red_g59179	Pca_ylw_g15846	63.09	Pca_red_g11934	Pca_ylw_g16954	62.75
Pca_red_g26891	Pca_ylw_g69664	51.28	Pca_ylw_g36100	Pca_red_g37181	65.41	Pca_red_g74757	Pca_ylw_g23854	65.57
Pca_red_g28651	Pca_ylw_g6697	55.2	Pca_ylw_g59838	Pca_red_g91241	67.44	Pca_red_g21900	Pca_ylw_g42382	67.27
Pca_red_ g33004	Pca_ylw_g50145	59.55	Pca_ylw_g18363	Pca_red_g74430	68.66	Pca_red_g54145	Pca_ylw_g57660	71.66
Pca_red_g24642	Pca_ylw_g19269	62.9559	Pca_ylw_g56204	Pca_red_g14464	72.36	Pca_red_g100294	Pca_ylw_g91854	75.18
Pca_red_g21386	Pca_ylw_g35795	64.1667	Pca_ylw_g20359	Pca_red_g25822	74.51	Pca_red_g93552	Pca_ylw_g55023	77.94
Pca_red_g39065	Pca_ylw_g59838	65.68	Pca_ylw_g69664	Pca_red_g81414	75.16	Pca_red_g57474	Pca_ylw_g64870	77.23
Pca_red_g53580	Pca_ylw_g36100	68.01	Pca_red_ g24642	Pca_ylw_g42260	76.17	Pca_red_g52745	Pca_ylw_g67147	80.82
Pca_red_g53580	Pca_ylw_g36100	68.0162	Pca_red_g55099	Pca_ylw_g64870	76.79	Pca_red_g29184	Pca_ylw_g72739	80.5668
Pca_red_g34404	Pca_ylw_g11588	68.25	Pca_ylw_g6697	Pca_red_g28651	78	Pca_red_g64295	Pca_ylw_g81619	81.34
Pca_red_g39065	Pca_ylw_g56204	68.4746	Pca_ylw_g29958	Pca_red_g25822	78.43	Pca_red_g103921	Pca_ylw_g81347	82.47
Pca_red_ g55099	Pca_ylw_g11588	69.93	Pca_ylw_g54543	Pca_red_g106058	80	Pca_red_g57041	Pca_ylw_g28609	82.64
Pca_red_g5309	Pca_ylw_g60747	72.39	Pca_ylw_g50145	Pca_red_g92977	80.2	Pca_red_g75366	Pca_ylw_g20612	83.17
Pca_red_g40189	Pca_ylw_g3418	72.449	Pca_ylw_g60747	Pca_red_g66325	80.36	Pca_red_g66444	Pca_ylw_g23854	83.73
Pca_red_g33629	Pca_ylw_g19269	73.98	Pca_ylw_g36100	Pca_red_g91241	80.93	Pca_red_g88354	Pca_ylw_g97526	83.78
Pca_red_g11381	Pca_ylw_g69664	73.9927	Pca_ylw_g11588	Pca_red_g87251	81.56	Pca_red_g41445	Pca_ylw_g55723	83.97
Pca_red_g61229	Pca_ylw_g3418	74.2911	Pca_ylw_g40677	Pca_red_g98701	81.88	Pca_red_g19988	Pca_ylw_g34775	84.45
Pca_red_g33629	Pca_ylw_g18363	76.39	Pca_ylw_g11588	Pca_red_g57474	82.82	Pca_red_g54211	Pca_ylw_g48632	85.05
Pca_red_g25997	Pca_ylw_g32591	77.82	Pca_ylw_g11588	Pca_red_g87251	83.24	Pca_red_g59966	Pca_ylw_g38693	85.62
Pca_red_ g35652	Pca_ylw_g35795	78.75	Pca_ylw_g19269	Pca_red_g42241	83.46	Pca_red_g40252	Pca_ylw_g88068	85.71
Pca_red_g58727	Pca_ylw_g3418	78.869	Pca_red_ g50681	Pca_ylw_g44728	84.86	Pca_red_g77508	Pca_ylw_g41527	87.6623
Pca_red_g38495	Pca_ylw_g4830	79.8131	Pca_red_ g44464	Pca_ylw_g91854	85.71	Pca_red_g43387	Pca_ylw_g41022	87.8
Pca_red_ g67054	Pca_ylw_g3418	82.75	Pca_red_ g33629	Pca_ylw_g97526	86.48	Pca_red_g50032	Pca_ylw_g20612	88.31
Pca_red_g69489	Pca_ylw_g14698	82.9	Pca_red_g33629	Pca_ylw_g97526	86.48	Pca_red_g77508	Pca_ylw_g24915	89.57
Pca_red_ g33629	Pca_ylw_g10296	83.08	Pca_ylw_g36100	Pca_red_g45179	86.52	Pca_red_g68961	Pca_ylw_g52939	90.12
Pca_red_g28382	Pca_ylw_g3537	84.2	Pca_red_g20472	Pca_ylw_g1850	87.05	Pca_red_g63682	Pca_ylw_g79559	90.65
Pca_red_g66899	Pca_ylw_g54543	87.17	Pca_ylw_g32667	Pca_red_g88952	87.67	Pca_red_g50064	Pca_ylw_g58348	90.67
Pca_red_g50287	Pca_ylw_g54402	91.73	Pca_ylw_g35795	Pca_red_g35652	88.12	Pca_red_g6530	Pca_ylw_g57513	90.81
Pca_red_g24428	Pca_ylw_g32667	90.11	Pca_ylw_g54543	Pca_red_g99075	88.6	Pca_red_g88219	Pca_ylw_g79559	91.11
Pca_red_g28681	Pca_ylw_g6697	94.72	Pca_red_g34404	Pca_ylw_g61049	88.81	Pca_red_g71949	Pca_ylw_g70933	91.27
Pca_red_g47259	Pca_ylw_g53277	96.06	Pca_ylw_g18363	Pca_red_g76263	89.34	Pca_red_g50064	Pca_ylw_g70265	91.52
Pca_red_g11381	Pca_ylw_g4830	96.62	Pca_red_ g21386	Pca_ylw_g28651	89.87	Pca_red_g90605	Pca_ylw_g61049	91.6
Pca_red_ g39065	Pca_ylw_g39127	98.13	Pca_red_g53580	Pca_ylw_g91152	89.04	Pca_red_g79449	Pca_ylw_g87735	91.86
Pca_red_ g29441	Pca_ylw_g10188	98.17	Pca_ylw_g40677	Pca_red_g81414	90.06	Pca_red_g6530	Pca_ylw_g33501	92.34
Pca_red_g66899	Pca_ylw_g73225	98.54	Pca_ylw_g29958	Pca_red_g25822	90.19	Pca_red_g12054	Pca_ylw_g55723	93.04
Pca_red_ g5309	Pca_ylw_g15846	99.39	Pca_ylw_g4830	Pca_red_g86173	90.29	Pca_red_g71515	Pca_ylw_g87735	93.61
			Pca_ylw_g32667	Pca_red_g88952	90.41	Pca_red_g30955	Pca_ylw_g88068	93.65
			Pca_ylw_g3418	Pca_red_g55071	90.51	Pca_red_g18046	Pca_ylw_g16874	94.82
			Pca_ylw_g32591	Pca_red_g52266	91.21	Pca_red_g12203	Pca_ylw_g68930	95.62
			Pca_ylw_g18363	Pca_red_g6530	91.85	Pca_red_g96190	Pca_ylw_g61049	97.2
			Pca_red_ g53580	Pca_ylw_g61364	92.02	Pca_red_g41051	Pca_ylw_g57513	97.29
			Pca_red_g33004	Pca_ylw_g57660	93.33	Pca_red_g46544	Pca_ylw_g38063	97.3
			Pca_ylw_g6697	Pca_red_g76797	93.41	Pca_red_g74312	Pca_ylw_g67660	97.48
			Pca_ylw_g32591	Pca_red_g68961	93.56	Pca_red_g94732	Pca_ylw_g48058	97.77
			Pca_red_g26891	Pca_ylw_g28608	93.81	Pca_red_g100979	Pca_ylw_g69647	97.84
			Pca_red_g61229	Pca_ylw_g51052	94.17	Pca_red_g29184	Pca_ylw_g42591	97.91
			Pca_ylw_g40677	Pca_red_g50064	95.76	Pca_red_g12808	Pca_ylw_g1850	98.91
			Pca_ylw_g10296	Pca_red_g37381	96.05	Pca_red_g66292	Pca_ylw_g81619	99.04
			Pca_ylw_g19269	Pca_red_g61852	96.47	Pca_red_g24993	Pca_ylw_g91854	99.24
			Pca_red_g67054	Pca_ylw_g77489	97.81	Pca_red_g91813	Pca_ylw_g91315	100
			Pca_red_ g38495	Pca_ylw_g59592	97.9	Pca_red_g71488	Pca_ylw_g60043	100
			Pca_red_ g40189	Pca_ylw_g35962	98.23	Pca_red_g21900	Pca_ylw_g23854	100
			Pca_ylw_g56204	Pca_red_g63651	98.3	Pca_red_g46186	Pca_ylw_g20612	100
			Pca_ylw_g56204	Pca_red_ g63651	98.31
			Pca_red_g20472	Pca_ylw_g1850	99.09
			Pca_red_ g26891	Pca_ylw_g62812	99.49

## Sheet: SupTableS6
Supplementary Table S6. Information of the localization of TPS gene family in Psidium cattleianum using different algorithms.
			ChloroP 1.1 Server				TargetP-2.0		PCLR release 0.9	PWoLF PSORT		Predotar v. 1.04
Localization	Classification	ID	Length	Score	CS- score	cTP- length	Likelihood	Prediction
Plastid a, b, c, d, e, f	Full TPSa	Pca_red_g53580	563	0.463	0.978	21	0.0023	cTP	The prediction is: 0.703. The predicted classification is: Chloroplast Targeting.	chlo: 7	extr: 2	Plastid: 0,71
Plastid a, b, c, d, e, f	Full TPSb1	Pca_red_g11381	1142	0.583	2.521	36	0.9598	cTP	The prediction is: 0.946. Chloroplast Targeting.	chlo: 13	cyto: 1	Plastid: 0,34
Plastid a, b, c, d, e, f	Full TPSb1	Pca_red_g28382	519	0.566	6.667	44	0.9894	cTP	The prediction is: 0.638. Chloroplast Targeting.	chlo: 11.5	chlo_mito: 6.5	Plastid: 0,31
Plastid a, b, c, d, e, f	Full TPSb1	Pca_red_g28651	250	0.576	7.699	29	0.8983	cTP	The prediction is: 0.949. Chloroplast Targeting.	chlo: 11.5	chlo_mito: 7	Plastid: 0,71
Plastid a, b, c, d, e, f	Full TPSb1	Pca_red_g44464	299	0.576	6.593	55	0.9887	cTP	The prediction is: 0.908. Chloroplast Targeting.	chlo: 6.5	chlo_mito: 6	Plastid: 0,62
Plastid a, b, c, d, e, f	Full TPSb1	Pca_red_g38495	535	0.575	3.811	58	0.9718	cTP	The prediction is: 0.932. Chloroplast Targeting.	chlo: 8.5	chlo_mito: 6.83	Plastid: 0,47
Plastid a, b, c, d, e, f	Partial	Pca_red_g49307	240	0.485	1.892	55	0.1325	cTP	The prediction is: 0.265. The predicted classification is: non-Chloroplast Targeting.	chlo: 7	mito: 4	Plastid: 0,50
Plastid a, b, c, d, e, f	Full TPSc	Pca_red_g5309	815	0.533	3.815	28	0.5885	cTP	The prediction is: 0.870. Chloroplast Targeting.	chlo: 13	nucl: 1	Plastid: 0,54
Plastid a, b, c, d, e, f	Full TPSb1	Pca_ylw_g4830	591	0.583	2.521	36	0.9618	cTP	The prediction is: 0.946. The predicted classification is: Chloroplast Targeting.	chlo: 12	E.R.: 2	Plastid: 0,34
Plastid a, b, c, d, e, f	Full TPSb1	Pca_ylw_g3537	667	0.564	6.593	55	0.8954	cTP	The prediction is: 0.659. The predicted classification is: Chloroplast Targeting.	chlo: 13.5	chlo_mito: 7.5	Plastid: 0,40
Plastid a, b, c, d, e, f	Full TPSb1	Pca_ylw_g6697	593	0.584	8.308	45	0.9915	cTP	The prediction is: 0.984. The predicted classification is: Chloroplast Targeting.	chlo: 11	mito: 3	Plastid: 0,35
Plastid a, b, c, d, e, f	Full TPSc	Pca_ylw_g15846	815	0.533	3.815	28	0.6083	cTP	The prediction is: 0.870. The predicted classification is: Chloroplast Targeting.	chlo: 13	nucl: 1	Plastid: 0,54
Plastid a, b, c, d, e, f	Full TPSg	Pca_ylw_g32591	589	0.526	0.546	37	0.3083	cTP	The prediction is: 0.766. The predicted classification is: Chloroplast Targeting.	chlo: 9	extr: 3	Elsewhere: 0,73
Plastid a, b, c, d, e, f	Partial	Pca_ylw_g57118	348	0.51	5.941	98	0.0076	cTP	The prediction is: 0.732. The predicted classification is: Chloroplast Targeting.	chlo: 10	nucl: 2.5	Elsewhere: 0,96
Plastid a, b, c, d, e, f	Partial	Pca_ylw_g16954	145	0.581	3.525	56	0.9323	cTP	The prediction is: 0.986. The predicted classification is: Chloroplast Targeting.	chlo: 6	mito: 6	Plastid: 0,32
Plastid a, b, c, d, e, f	Partial	Pca_ylw_g48632	182	0.569	9.271	39	0.9843	cTP	The prediction is: 0.986. The predicted classification is: Chloroplast Targeting.	chlo: 7	nucl: 5	Plastid: 0,78
Plastid a, b, c, d, e	Partial	Pca_ylw_g48879	232	0.578	7.27	50	0.868	cTP	The prediction is: 0.955. The predicted classification is: Chloroplast Targeting.	chlo: 14	-	Plastid: 0,71
Plastid a, b, c, d, e, f	Partial	Pca_ylw_g46278	166	0.531	-45	35	0.0555	cTP	The prediction is: 0.672. The predicted classification is: Chloroplast Targeting.	chlo: 9	vacu: 2	Plastid: 0,45
Plastid a, b, c, d, f	Partial	Pca_ylw_g24915	163	0.536	1.676	15	0.2749	cTP	The prediction is: 0.851. The predicted classification is: Chloroplast Targeting.	chlo: 6	nucl: 3.5	Elsewhere: 0,84
Cytoplasm d, e, f	Full TPSa	Pca_red_g33004	445	0.43	1.125	66	0.0001	mTP	-	cyto: 8.5	cyto_E.R.: 5.33	Elsewhere: 0,93
Cytoplasm d, e, f	Full TPSa	Pca_ylw_g29958	445	0.433	1.127	69	0.0017	mTP	-	cyto: 3.5	cyto_nucl: 3.5	Elsewhere: 0,99
Cytoplasm d, e, f	Full Tpsa	Pca_ylw_g54402	496	0.431	4.308	2	0.0151	mTP	-	cyto: 6	chlo: 5	Elsewhere: 0,79
Cytoplasm d, e, f	Partial	Pca_red_g18046	342	0.429	2.853	28	0.0001	mTP	-	cyto: 7	nucl: 4	Elsewhere: 0,97
Cytoplasm d, e, f	Partial	Pca_red_g30955	140	0.427	2.283	19	0.0005	mTP	-	cyto: 8	nucl: 4	Elsewhere: 0,92
Cytoplasm d, e, f	Partial	Pca_red_g40252	182	0.428	2.283	19	0.0055	mTP	-	cyto: 12.5	cyto_E.R.: 7	Elsewhere: 0,86
Cytoplasm d, e, f	Partial	Pca_red_g74757	122	0.427	0.335	23	0.0001	mTP	-	cyto: 6	nucl: 4	Elsewhere: 0,99
Cytoplasm d, e, f	Partial	Pca_red_g87251	179	0.431	2.847	19	0.0001	mTP	-	cyto: 10.5	cyto_E.R.: 6	Elsewhere: 0,99
Cytoplasm d, e, f	Partial	Pca_red_g37181	133	0.424	3.997	52	0.0001	mTP	-	cyto: 8.5	cyto_E.R.: 5	Elsewhere: 0,96
Cytoplasm d, e, f	Partial	Pca_red_g46186	214	0.427	0.4	20	0.0001	mTP	-	cyto: 9	nucl: 4	Elsewhere: 0,91
Cytoplasm d, e, f	Partial	Pca_red_g50032	297	0.434	3.539	36	0.0002	mTP	-	cyto: 8.5	cyto_E.R.: 5.5	Elsewhere: 0,98
Cytoplasm d, e, f	Partial	Pca_red_g94732	214	0.427	-0.388	19	0.0002	mTP	-	cyto: 9	extr: 3	Elsewhere: 0,99
Cytoplasm d, e, f	Partial	Pca_red_g59966	181	459	0.701	56	0	-	-	cyto: 11	nucl: 1	Elsewhere: 0,97
Cytoplasm d, e, f	Partial	Pca_ylw_g41022	82	0.428	2.204	29	0.0002	mTP	-	cyto: 7	extr: 6	Elsewhere: 0,94
Cytoplasm d, e, f	Partial	Pca_ylw_g56129	127	0.446	2.552	14	0.1015	mTP	-	cyto_nucl: 7	nucl: 6.5	Elsewhere: 0,99
Cytoplasm d, e, f	Partial	Pca_ylw_g68930	137	0.434	-0.815	4	0.0011	mTP	-	cyto: 8	nucl: 3	Elsewhere: 0,98
Cytoplasm d, e, f	Partial	Pca_ylw_g16874	251	0.428	2.853	28	0.0002	mTP	-	cyto: 7	nucl: 4	Elsewhere: 0,98
Cytoplasm d, e, f	Partial	Pca_ylw_g84795	126	0.427	8.383	33	0.0021	mTP	-	cyto: 7	chlo: 3	Elsewhere: 0,92
Cytoplasm d, e, f	Full TPSb2	Pca_red_g66899	382	424	3204	31	0	-	-	cyto: 9.5	cyto_E.R.: 5.83	Elsewhere: 0,99
Cytoplasm d, e, f	Full TPSb2	Pca_ylw_g73225	274	434	-1.768	29	0.0001	-	-	cyto: 7.5	cyto_E.R.: 4.5	Elsewhere: 0,95
Cytoplasm d, e, f	Full TPSb2	Pca_ylw_g54543	390	429	1970	30	0	-	-	cyto: 6.5	cyto_E.R.: 4	Elsewhere: 0,87
Cytoplasm b, e Chloroplast c	Partial	Pca_red_g42241	266	469	1.622	32	0.52	mTP	-	chlo: 10	extr: 3	Elsewhere: 0,99
Plastid b, c, d, e Cytoplasm f	Full TPSa	Pca_ylw_g36100	494	0.469	-1.727	19	0.0074	cTP	The prediction is: 0.670. Chloroplast Targeting.	chlo: 4	cyto: 2	Plastid: 0,65
Mito b, e , f Chloroplast c	Partial	Pca_ylw_g23328	123	469	-1017	33	0.2138	mTP	-	chlo: 11	cyto: 1	Mitochondrial: 0,24
Cytoplasm d, e Nucleus f	Partial	Pca_ylw_g61731	63	0.429	2.837	28	0.0088	mTP	-	cyto: 10	extr: 3	Elsewhere: 0,99
Cytoplasm d Extracellular f	Partial	Pca_ylw_g61049	143	0.436	2.573	14	0.0054	mTP	-	cyto: 10	extr: 2	Elsewhere: 0,96
Mitochondion f Cytoplasm d, e	Partial	Pca_ylw_g41884	115	0.43	4.651	31	0.0008	mTP	-	cyto: 7	chlo: 2	Elsewhere: 0,97
Mitochondion f Cytoplasm d, e	Partial	Pca_ylw_g57660	120	0.436	4.145	24	0.0002	mTP	-	cyto: 10	nucl_plas: 2	Elsewhere: 0,99
Chloroplast d ER e Cytoplasm f	Full TPSa	Pca_ylw_g35795	480	464	-838	42	0	-	-	chlo: 11	chlo_mito: 7.5	ER: 0,85
Cytoplasm b, f Chloroplast d ER e	Partial	Pca_red_g66325	280	508	1735	50	0.0045	mTP	-	chlo: 12	nucl: 1	ER
Mito b, e Chloroplast d Cytoplasm f	Full TPSa	Pca_ylw_g39127	534	431	2664	18	0.0003	mTP	-	chlo: 4	mito: 4	Elsewhere: 0,98
Cytoplasm b, e, f Chloroplast d	Full TPSa	Pca_red_g39065	587	430	2664	18	0.0003	mTP	-	chlo: 4	mito: 3	Elsewhere: 0,98
Cytoplasm e Chloroplast d	Partial	Pca_red_g52266	421	426	1106	62	0	-	-	chlo: 4	nucl: 2.5	Elsewhere: 0,97
Cytoplasm e Chloroplast d	Partial	Pca_red_g57041	265	426	251	6	0	-	-	chlo: 4	nucl: 2.5	Elsewhere: 0,99
Cytoplasm b, e Chloroplast d	Full TPSa	Pca_red_g58727	336	455	2590	54	0.0004	mTP	-	chlo: 5	pero: 5	Elsewhere: 0,99
Mito b Chloroplast d	Partial	Pca_ylw_g51052	378	461	3872	35	0.0964	mTP	-	chlo: 6	mito: 6	Elsewhere: 0,79
Cytoplasm b, e Chloroplast d	Full TPSb1	Pca_red_g33629	538	430	-1547	16	0.0001	mTP	-	chlo: 6	cyto: 6	Elsewhere: 0,79
Mito b, e Chloroplast b, d	Partial	Pca_ylw_g23854	274	452	507	5	0.0003	mTP/cTP	-	chlo: 7	nucl: 5.5	Elsewhere: 0,98
Cytoplasm b Chloroplast d	Pseudogene	Pca_red_g54211	146	426	-2410	11	0.0005	mTP	-	chlo: 7	nucl: 3	Elsewhere: 0,99
Mito b, e Chloroplast d	Partial	Pca_ylw_g25927	274	468	1848	17	0.0027	mTP	-	chlo: 7	mito: 4	Mito: 0,34
Mito b Chloroplast d ER e	Partial	Pca_ylw_g42382	165	444	-944	3	0.0007	mTP	-	chlo: 7	extr: 3	ER: 0,98
Cytoplasm b Chloroplast d ER e	Partial	Pca_red_g91813	197	433	1860	28	0.002	mTP	-	chlo: 7	nucl: 2	ER:0,21
Thylakoid b, e Chloroplast d	Partial	Pca_red_g106058	65	434	1358	20	0.0016	luTP	-	chlo: 7	cyto: 6	Elsewhere: 0,83
-	Partial	Pca_red_g12054	187	429	-1677	18	0	-	-	chlo: 7	plas: 3	Elsewhere: 0,92
-	Partial	Pca_red_g21900	274	452	507	5	0.0003	-	-	chlo: 7	nucl: 5.5	Elsewhere: 0,98
Cytoplasm b Chloroplast d	Partial	Pca_ylw_g91152	146	426	-2410	11	0.0001	mTP	-	chlo: 8	plas: 3	ER: 0,64
Cytoplasm b Chloroplast c, d, e	Partial	Pca_ylw_g55023	299	462	647	33	0.5618	mTP	The prediction is: 0.504. Chloroplast Targeting.	chlo: 6	nucl: 4	Plastid: 0,30
Chloroplast c, d Cytoplasm e, f	Full TPSa	Pca_ylw_g11588	559	472	5898	4	0	-	The prediction is: 0.577. Chloroplast Targeting.	chlo: 4	mito: 4	Elsewhere: 0,97
Cytoplasm b, e Chloroplast c, d	Full TPSg	Pca_red_g25997	577	474	546	37	0.217	mTP	The prediction is: 0.614. Chloroplast Targeting.	chlo: 7	extr: 4	Elsewhere: 0,85
Cytoplasm b, e, f Chloroplast c, d	Full TPSa	Pca_red_g34404	526	462	-1.427	8	0.0003	mTP	The prediction is: 0.655. The predicted classification is: Chloroplast Targeting.	chlo: 10	pero: 3	Elsewhere: 0,80
Cytoplasm f Chloroplast c, d, e	Partial	Pca_ylw_g61364	263	475	978	20	0.0099	mTP	The prediction is: 0.748. Chloroplast Targeting.	chlo: 5	nucl: 4	Plastid: 0,50
-	Partial	Pca_ylw_g42591	335	428	-1895	2	0	-	-	cysk: 10	cyto: 4	Elsewhere: 0,99
-	Partial	Pca_red_g29184	335	429	-1895	2	0	-	-	cysk: 10	cyto: 4	Elsewhere: 0,99
-	Partial	Pca_ylw_g64960	204	428	-1800	25	0	-	-	cysk: 7	cyto: 4	Elsewhere: 0,99
-	Full Tpsa	Pca_ylw_g56204	295	437	3.872	50	0	-	-	cyto: 10	cysk_plas: 2	Elsewhere: 0,99
Cytoplasm b, d	Full TPSa	Pca_red_g61229	529	425	-1.324	21	0	-	-	cyto: 10	pero: 2	Elsewhere: 0,99
Cytoplasm d, e	Partial TPSb1	Pca_red_g63682	214	430	1.517	6	0	-	-	cyto: 10	nucl: 2	Elsewhere: 0,99
Cytoplasm b, d, e	Partial TPSb2	Pca_red_g41051	185	429	2.474	11	0.0002	mTP	-	cyto: 10	nucl: 2	Elsewhere: 0,99
Cytoplasm d Chloroplast b, c	Partial	Pca_ylw_g77489	274	463	327	25	0.0007	cTP	The prediction is: 0.700. The predicted classification is: Chloroplast Targeting.	cyto: 10	nucl: 2	Elsewhere: 0,98
-	Partial TPSa	Pca_ylw_g81619	158	424	4.371	74	0	-	-	cyto: 10.5	cyto_E.R.: 6	Elsewhere: 0,97
Cytoplasm d, e	Partial TPSb1	Pca_red_g100294	148	445	-2.333	47	0	-	-	cyto: 10.5	cyto_E.R.: 6	Elsewhere: 0,98
-	Partial	Pca_ylw_g35962	282	429	240	26	0	-	-	cyto: 10.5	cyto_E.R.: 6	Elsewhere: 0,85
Mito b Cytoplasm d, e	Partial TPSa	Pca_red_g75366	214	0.426	0.738	19	1	mTP	-	cyto: 11	nucl: 1	Elsewhere: 0,93
-	Partial TPSb1	Pca_ylw_g87900	104	429	7.912	24	0	-	-	cyto: 11	mito: 2	Elsewhere: 0,99
Cytoplasm d , e Chloroplast b, c	Full Tpsa	Pca_ylw_g50145	498	463	3858	45	0.0001	cTP	The prediction is: 0.521. The predicted classification is: Chloroplast Targeting.	cyto: 11	nucl: 2	Elsewhere: 0,98
-	Full TPSa	Pca_red_g40189	490	427	2.026	74	0	-	-	cyto: 11.5	cyto_E.R.: 6.5	Elsewhere: 0,99
Cytoplasm d, e	Partial TPSa	Pca_red_g57474	297	434	0.384	24	0	-	-	cyto: 11.5	cyto_E.R.: 6.5	Elsewhere: 0,99
Cytoplasm d, e	Partial TPSa	Pca_red_g14464	152	430	1.943	7	0	-	-	cyto: 12	nucl: 1	Elsewhere: 0,96
-	Partial TPSb1	Pca_ylw_g67147	146	429	2.59	22	0	-	-	cyto: 12.5	cyto_E.R.: 7	Elsewhere: 0,94
Cytoplasm d, e Chloroplast c	Full TPSa	Pca_ylw_g3418	584	460	-0.428	4	0	-	The prediction is: 0.471. The predicted classification is: Chloroplast Targeting.	cyto: 13	chlo: 1	Elsewhere: 0,98
Cytoplasm b, d	Full TPSc	Pca_ylw_g60747	373	439	-2.725	11	0.0001	mTP	-	cyto: 4	chlo: 3	Elsewhere: 0,94
Cytoplasm b, d	Partial TPSg	Pca_ylw_g81347	135	433	1.86	28	0.0037	mTP	-	cyto: 4	extr: 3	Elsewhere: 0,77
-	Full TPSb1	Pca_red_g24642	521	432	1703	29	0	-	-	cyto: 4	E.R.: 4	Elsewhere: 0,99
Cytoplasm d, e Chloroplast c	Partial	Pca_red_g74430	150	448	1703	29	0	-	The prediction is: 0.420. The predicted classification is: Chloroplast Targeting.	cyto: 4	nucl: 3	Elsewhere: 0,97
Mito b, Cytoplasm d	Partial TPSb2	Pca_ylw_g48765	237	432	1.443	10	0.0003	mTP	-	cyto: 4.5	cyto_nucl: 4	Elsewhere: 0,99
-	Pseudogene	Pca_ylw_g74740	307	440	3055	35	0	-	-	cyto: 4.5	nucl: 3	Elsewhere: 0,98
Mito f Cytoplasm d, e	Partial TPSa	Pca_red_g66292	105	0.44	4.371	21	0.0002	mTP	-	cyto: 5	chlo: 4	Elsewhere: 0,99
Cytoplasm b, d, e	Partial TPSb1	Pca_red_g83247	162	479	1.41	47	0.0003	mTP	-	cyto: 5	nucl: 4	Elsewhere: 0,98
Cytoplasm b, d, e Chloroplast c	Partial	Pca_red_g71949	240	484	1511	71	0.0074	mTP	The prediction is: 0.490. The predicted classification is: Chloroplast Targeting.	cyto: 5	nucl: 4	Elsewhere: 0,94
-	Partial	Pca_ylw_g52939	364	424	1636	87	0	-	-	cyto: 5	nucl: 3	Elsewhere: 0,96
-	Full TPSa	Pca_ylw_g59838	408	428	-92	87	0	-	-	cyto: 5	chlo: 3	Elsewhere: 0,99
Cytoplasm d, e	Full TPSa	Pca_red_g50287	561	431	4308	2	0	-	-	cyto: 5	chlo: 4	Elsewhere: 0,79
Cytoplasm d, e	Full TPSa	Pca_red_g55099	429	431	-3303	7	0	-	-	cyto: 5	nucl: 3	Elsewhere: 0,98
Cytoplasm d, e	Partial	Pca_red_g28831	213	427	4584	21	0	-	-	cyto: 5	mito: 4	Elsewhere: 0,99
Mito b Cytoplasm d, e	Full TPSb1	Pca_ylw_g40677	445	439	1.016	24	0.0154	mTP	-	cyto: 6	chlo: 4	Elsewhere: 0,69
Cytoplasm d, e Plastid f	Partial TPSa	Pca_red_g96190	154	0.437	1.594	25	0.0026	mTP	-	cyto: 6	nucl: 3	Elsewhere: 0,64
Cytoplasm b, d	Full TPSb1	Pca_ylw_g69664	273	459	-0.94	14	0.1305	mTP	-	cyto: 6	chlo: 4	Elsewhere: 0,79
Cytoplasm b, d, e	Full TPSb1	Pca_red_g24428	445	439	-0.177	29	0.0031	mTP	-	cyto: 6	nucl: 2	Elsewhere: 0,99
Cytoplasm b, d, e	Full TPSb1	Pca_red_g26891	620	439	1.166	85	0.0008	mTP	-	cyto: 6	nucl: 5	Elsewhere: 0,99
Cytoplasm b, d, e	Full TPSb1	Pca_red_g28681	492	440	-0.158	70	0.0007	mTP	-	cyto: 6	nucl: 5	Elsewhere: 0,99
Cytoplasm b, d ER e	Partial TPSa	Pca_red_g43387	307	440	3.055	35	0.0442	mTP	-	cyto: 6	chlo: 5	ER
Cytoplasm b, d	Partial TPSb1	Pca_red_g54380	284	432	-0.16	60	0.0003	mTP	-	cyto: 6	nucl: 4	Elsewhere: 0,99
Mito b Cytoplasm d, e	Partial TPSb2	Pca_ylw_g33501	405	428	0.251	6	0.0002	mTP	-	cyto: 6	nucl: 4	Elsewhere: 0,99
Cytoplasm b, d	Partial TPSb2	Pca_red_g99075	114	433	-1.116	20	0.0003	mTP	-	cyto: 6	chlo: 5	Elsewhere: 0,89
Cytoplasm d, e	Partial	Pca_ylw_g43311	165	429	-447	26	0	-	-	cyto: 6	nucl: 2	Elsewhere: 0,99
-	Partial	Pca_ylw_g59592	191	427	-5019	19	0	-	-	cyto: 6	nucl: 4	Elsewhere: 0,63
Cytoplasm b, d, e	Partial TPSb1	Pca_red_g88952	73	438	-0.22	80	0.0017	mTP	-	cyto: 6.5	cyto_E.R.: 4	Elsewhere: 0,95
Cytoplasm b, d, e	Partial TPSb1	Pca_red_g98701	127	434	1.084	41	0.0034	mTP	-	cyto: 6.5	cyto_nucl: 5	Elsewhere: 0,88
Cytoplasm b, d, e	Partial TPSg	Pca_red_g41445	181	438	1.373	55	0.0047	mTP	-	cyto: 6.5	cyto_E.R.: 4	Elsewhere: 0,82
-	Pseudogene	Pca_ylw_g86339	160	425	251	6	0	-	-	cyto: 6.5	nucl: 6	Elsewhere: 0,99
Mito b Cytoplasm d, e	Partial TPSb1	Pca_ylw_g34775	193	426	5.091	6	0.2517	mTP	-	cyto: 7	nucl: 5	Elsewhere: 0,99
Cytoplasm b, d, e	Partial TPSb1	Pca_red_g50064	118	436	1.492	23	0.0017	mTP	-	cyto: 7	chlo: 2	Elsewhere: 0,99
Cytoplasm b, d, e	Partial TPSb1	Pca_red_g52745	247	428	-0.768	16	0.0001	mTP	-	cyto: 7	nucl: 5	Elsewhere: 0,98
Cytoplasm b, d	Partial TPSg	Pca_ylw_g91315	122	450	-1.758	40	0.0002	mTP	-	cyto: 7	chlo: 4	Elsewhere: 0,98
Cytoplasm b, d	Pseudogene	Pca_ylw_g88068	146	426	-2410	11	0.0014	mTP	-	cyto: 7	cysk: 4	Elsewhere: 0,92
Cytoplasm d, e	Full TPSb1	Pca_ylw_g36410	410	435	-2757	33	0	-	-	cyto: 7	chlo: 4	Elsewhere: 0,96
Cytoplasm d, e	Pseudogene	Pca_ylw_g38063	518	427	3656	8	0	-	-	cyto: 7	nucl: 3	Elsewhere: 0,99
Cytoplasm d, e	Partial	Pca_ylw_g38693	167	441	701	56	0	-	-	cyto: 7	nucl: 2	Elsewhere: 0,99
-	Partial	Pca_ylw_g60043	237	431	-2547	7	0	-	-	cyto: 7	nucl: 2	Elsewhere: 0,95
Cytoplasm d, e	Pseudogene	Pca_red_g46544	518	426	3656	8	0	-	-	cyto: 7	nucl: 3	Elsewhere: 0,99
Cytoplasm d, e	Partial	Pca_red_g33320	226	428	-1556	23	0	-	-	cyto: 7	nucl: 3	Elsewhere: 0,97
Mito b Cytoplasm d, e	Full TPSb1	Pca_ylw_g32667	491	451	-0.455	63	0.0007	mTP	-	cyto: 7.5	cyto_E.R.: 4.83333	Elsewhere: 0,95
Cytoplasm b, d, e	Partial TPSb1	Pca_ylw_g3538	110	442	-0.113	75	0.0011	mTP	-	cyto: 7.5	cyto_E.R.: 4.5	Elsewhere: 0,96
Mito b Cytoplasm d, e	Partial TPSb1	Pca_ylw_g28608	194	439	1.166	85	0.0006	mTP	-	cyto: 7.5	cyto_E.R.: 4.5	Elsewhere: 0,99
-	Partial	Pca_ylw_g79559	214	428	899	8	0	-	-	cyto: 7.5	cyto_nucl: 6	Elsewhere: 0,99
Cytoplasm d, e	Partial	Pca_red_g54145	188	428	2573	5	0	-	-	cyto: 7.5	cyto_E.R.: 4.5	Elsewhere: 0,98
Cytoplasm b, d	Partial TPSb2	Pca_ylw_g57513	185	429	2.474	11	0.0002	mTP	-	cyto: 8	cysk: 2	Elsewhere: 0,99
Cytoplasm d, e Chloroplast b, c	Full TPSb1	Pca_red_g43593	264	456	-2720	57	0.0094	cTP	The prediction is: 0.527. Chloroplast Targeting.	cyto: 8	nucl: 3	Elsewhere: 0,77
Cytoplasm d, e	Full TPSb1	Pca_ylw_g18363	615	438	3602	84	0	-	-	cyto: 8	nucl: 5	Elsewhere: 0,98
Cytoplasm d, e	Full TPSb1	Pca_ylw_g19269	566	434	6093	14	0	-	-	cyto: 8	nucl: 5	Elsewhere: 0,99
-	Partial	Pca_ylw_g58348	256	426	-4564	9	0	-	-	cyto: 8	cysk: 3	Elsewhere: 0,99
-	Partial	Pca_ylw_g65181	146	430	-3469	29	0	-	-	cyto: 8	nucl: 3	Elsewhere: 0,99
-	Partial	Pca_ylw_g72739	247	430	-1320	5	0	-	-	cyto: 8	cysk: 3	Elsewhere: 0,98
Cytoplasm d, e	Partial	Pca_red_g6530	405	427	-189	29	0	-	-	cyto: 8	nucl: 3	Elsewhere: 0,98
Cytoplasm d, e Chloroplast c	Partial	Pca_red_g55071	274	460	-428	4	0	-	The prediction is: 0.605. The predicted classification is: Chloroplast Targeting.	cyto: 8	nucl: 4	Elsewhere: 0,96
Cytoplasm d, e	Partial	Pca_red_g88219	135	433	1728	7	0	-	-	cyto: 8	nucl: 3	Elsewhere: 0,99
Cytoplasm b, d, e	Partial TPSb1	Pca_red_g34409	210	435	4.836	46	0.0001	mTP	-	cyto: 8.5	cyto_E.R.: 5	Elsewhere: 0,99
Cytoplasm b, d	Pseudogene	Pca_ylw_g44728	146	426	-28	11	0.0001	mTP	-	cyto: 8.5	cyto_E.R.: 5	Elsewhere: 0,98
-	Partial	Pca_ylw_g55723	279	431	-1677	18	0	-	-	cyto: 8.5	cyto_E.R.: 5	Elsewhere: 0,81
Cytoplasm b, d, e	Partial TPSb1	Pca_red_g14705	280	441	-0.271	2	0.0036	cTP	-	cyto: 9	chlo: 2	Elsewhere: 0,96
Cytoplasm b, d, e	Partial TPSg	Pca_red_g103921	97	428	-1	8	0.0001	mTP	-	cyto: 9	extr: 2	Elsewhere: 0,94
Cytoplasm d, e	Partial	Pca_ylw_g20612	214	427	4	20	0	-	-	cyto: 9	nucl: 4	Elsewhere: 0,91
-	Partial	Pca_ylw_g62812	394	426	1415	16	0	-	-	cyto: 9	nucl: 3	Elsewhere: 0,99
Cytoplasm d, e	Full TPSb1	Pca_red_g47259	333	429	2106	8	0	-	-	cyto: 9	cysk: 3	Elsewhere: 0,97
Cytoplasm d, e	Full TPSa	Pca_red_g63651	295	437	3872	50	0	-	-	cyto: 9	nucl: 2	Elsewhere: 0,99
Cytoplasm b, d	Pseudogene	Pca_red_g68961	200	430	220	13	0		-	cyto: 9.5	cyto_E.R.: 5.5	Elsewhere: 0,97
-	Partial	Pca_ylw_g70265	166	427	-28	71	0	-	-	cyto: 9.5	cyto_E.R.: 5.5	Elsewhere: 0,90
-	Partial	Pca_ylw_g84667	185	434	384	24	0	-	-	cyto: 9.5	cyto_E.R.: 5.5	Elsewhere: 0,99
Cytoplasm d, e	Partial	Pca_red_g25822	102	428	-1135	15	0	-	-	cyto: 9.5	cyto_E.R.: 5.5	Elsewhere: 0,98
Cytoplasm d, e	Partial	Pca_red_g64295	134	432	1562	50	0	-	-	cyto: 9.5	cyto_E.R.: 5.5	Elsewhere: 0,98
ER d	Partial	Pca_red_g91241	215	428	4374	24	0	-	-	E.R.: 4	cyto: 3	Elsewhere: 0,98
ER d, e	Partial	Pca_red_g79449	86	428	306	29	0	-	-	E.R.: 4.5	E.R._plas: 3.5	ER
-	Partial	Pca_ylw_g87735	141	428	7682	46	0	-	-	E.R.: 4.5	cyto: 4	ER: 0,3
ER d, e	Partial	Pca_red_g71515	141	427	-2244	15	0	-	-	E.R.: 4.5	cyto: 4	ER 0,30
-	Partial	Pca_red_g81414	161	460	1116	56	0	-	-	extr: 5	cyto: 4	Elsewhere: 0,95
Mitochondrial	Partial	Pca_ylw_g48058	180	430	-965	5	0.005	mTP	-	mito: 5	cyto: 3	Mito: 0,37
-	Partial	Pca_red_g71488	173	430	3749	21	0.0001	mTP	-	mito: 5	nucl: 4	Elsewhere: 0,99
-	Partial	Pca_red_g90605	180	434	-1518	4	0.0286	mTP	-	mito: 5	cyto: 4	mito: 0,46
mito d	Full TPSb1	Pca_ylw_g10296	455	497	3462	31	0.0123	mTP	-	mito: 5.5	chlo: 5	Elsewhere: 0,97
-	Full TPSb1	Pca_red_g50681	417	484	2912	21	0.019	mTP	The prediction is: 0.507. Chloroplast Targeting.	mito: 6	chlo: 3	Elsewhere: 0,86
-	Partial	Pca_red_g37381	152	497	3462	31	0.0188	mTP	-	mito: 6	nucl: 4.5	Elsewhere: 0,97
mito b, d, e	Partial	Pca_red_g88354	153	489	3462	32	0.0713	mTP	-	mito: 7	nucl: 4.5	mito: 0,39
mito b, d, e	Partial	Pca_ylw_g70933	149	448	-968	44	0.3289	mTP	-	mito: 8	chlo: 4	mito: 0,25
mito b, d, e	Partial	Pca_red_g92977	202	438	327	25	0.0082	mTP	-	mito: 8	chlo: 3	mito: 0,27
Mitochondrial b, d	Partial	Pca_ylw_g64870	224	436	-1547	26	0.0028	mTP	-	mito: 9.5	chlo_mito: 7	Elsewhere: 0,78
Cytoplasm b Nuclear d	Full	Pca_ylw_g10188	604	458	4049	103	0.0003	mTP	-	nucl: 3	cyto: 3	Elsewhere: 0,99
Nuclear d, e	Partial	Pca_red_g76263	319	435	767	49	0.0019	mTP	-	nucl: 4	cyto: 4	Elsewhere: 0,69
Nuclear d, e	Partial	Pca_red_g93552	68	433	4977	58	0.0441	mTP	-	nucl: 5	extr: 4	Elsewhere: 0,99
-	Partial	Pca_red_g19988	530	418	5377	79	0	-	-	nucl: 5	cyto: 3	Elsewhere: 0,99
Nuclear d, e	Partial	Pca_red_g76797	167	431	72	3	0	-	-	nucl: 5	cyto: 4.5	Elsewhere: 0,99
-	Full TPSa	Pca_red_g35652	100	400	21	12	0	-	-	nucl: 5	cyto: 2	Elsewhere: 0,98
Nuclear d, e	Partial	Pca_red_g100979	93	446	6169	76	0.0012	mTP	-	nucl: 5.5	cyto_nucl: 4.5	Elsewhere: 0,99
-	Partial	Pca_ylw_g69647	195	448	-2022	39	0.0092	cTP	-	nucl: 5.5	chlo: 4	Elsewhere: 0,83
Mito b Chloroplast c Nuclear d	partial	Pca_ylw_g41527	154	519	0.546	37	0.0822	mTP	The prediction is: 0.640. The predicted classification is: Chloroplast Targeting.	nucl: 6	cyto: 4	Elsewhere: 0,90
Mito b Nuclear d	Full TPSa	Pca_ylw_g20359	253	433	1706	73	0.0647	mTP	-	nucl: 6	cyto: 4	Elsewhere: 0,95
-	Pseudogene	Pca_ylw_g28557	164	438	2838	84	0.0011	mTP	-	nucl: 6	cyto: 4	Elsewhere: 0,97
-	Partial	Pca_ylw_g97526	74	428	251	6	0.0073	mTP	-	nucl: 6	cyto: 4.5	Elsewhere: 0,99
-	Partial	Pca_red_g12203	176	435	-815	4	0.0008	mTP	-	nucl: 6	cyto: 5	Elsewhere: 0,98
Nuclear d Chloroplast b, c	Partial	Pca_ylw_g51973	159	481	3627	65	0.0003	cTP	The prediction is: 0.773. The predicted classification is: Chloroplast Targeting.	nucl: 6	chlo: 4	Elsewhere: 0,95
luTP b Nuclear d, e	Partial	Pca_ylw_g28609	291	426	251	6	0.0342	luTP	-	nucl: 6	cyto: 5	Elsewhere: 0,99
Nuclear d, e	Partial	Pca_ylw_g28651	158	478	607	12	0	-	-	nucl: 6	mito: 4	Elsewhere: 0,98
-	Full TPSb1	Pca_ylw_g53277	330	429	2106	8	0	-	-	nucl: 6	chlo: 4	Elsewhere: 0,97
Mito b Nuclear d Plastid e	partial	Pca_ylw_g45138	168	526	1.892	23	0.3399	mTP	-	nucl: 6.5	chlo: 4	Plastid: 0,48
Nuclear d	Full TPSf	Pca_ylw_g14698	658	428	1018	14	0.0001	mTP	-	nucl: 7	cyto: 3	Elsewhere: 0,95
-	Partial	Pca_ylw_g91854	133	441	382	48	0.0255	mTP	-	nucl: 7	cyto: 2.5	Elsewhere: 0,90
Nuclear d, e	Partial	Pca_red_g74312	159	490	4507	63	0.1355	mTP	-	nucl: 7	chlo: 3	Elsewhere: 0,83
Chloroplast b Nuclear d, e	Partial	Pca_ylw_g25850	526	439	3284	70	0.0003	cTP	-	nucl: 7	cyto: 4	Elsewhere: 0,96
Nuclear d, e	Partial	Pca_red_g86173	206	433	5316	19	0	-	-	nucl: 7	cyto_nucl: 4.83	Elsewhere: 0,99
Nuclear d, e	Full TPSf	Pca_red_g69489	345	428	1018	14	0.0001	mTP	-	nucl: 7.5	cyto_nucl: 6	Elsewhere: 0,95
Mito b Nuclear d	Partial	Pca_ylw_g48216	332	431	-1421	6	0.0004	mTP	-	nucl: 8	cyto: 5	Elsewhere: 0,89
-	Partial	Pca_red_g24993	166	441	382	48	0.0108	mTP	-	nucl: 8	cyto: 2.5	Elsewhere: 0,90
Nuclear d Cytoplasm b, e	Partial	Pca_red_g59179	271	475	-3251	44	0.0118	mTP	-	nucl: 8	cyto: 3	Elsewhere: 0,98
Nuclear d, e Chloroplast b, c	Full TPSa	Pca_red_g67054	400	467	423	9	0.0006	cTP	The prediction is: 0.731. The predicted classification is: Chloroplast Targeting.	nucl: 8	cyto: 3	Elsewhere: 0,98
Nuclear d Chloroplast b, c, e	Partial TPSg	Pca_red_g77508	163	524	1676	15	0.5858	cTP	The prediction is: 0.751. The predicted classification is: Chloroplast Targeting.	nucl: 8	chlo: 3	Plastid: 0,67
-	Partial	Pca_ylw_g42260	256	437	1703	29	0	-	-	nucl: 8	chlo: 2	Elsewhere: 0,99
Nuclear d Chloroplast b, c, e	Partial TPSa	Pca_red_g45179	141	467	2547	13	0.0243	cTP	The prediction is: 0.594. The predicted classification is: Chloroplast Targeting.	nucl: 8.5	cyto_nucl: 5	Plastid: 0,66
-	Partial	Pca_red_g11934	191	556	3428	29	0.7741	cTP	-	nucl: 9	chlo: 2.5	Elsewhere: 0,52
Nuclear d, e Chloroplast b	Partial	Pca_red_g66444	166	469	507	5	0.0007	cTp	-	nucl: 9.5	cyto_nucl: 5.5	Elsewhere: 0,81
pero	Partial TPSa	Pca_ylw_g82291	144	425	1.769	17	0	-	-	pero: 12	nucl: 1	Elsewhere: 0,94
Pero d, e	Partial TPSb2	Pca_red_g61852	142	437	2.245	14	0	-	-	pero: 13	cyto: 1	Elsewhere: 0,99
-	Full TPSa	Pca_red_g29441	604	457	4447	20	0.0003	mTP	-	pero: 4	nucl: 3	Elsewhere: 0,99
-	Partial	Pca_ylw_g67660	199	490	4507	63	0.101	mTP	-	pero: 7	nucl: 2.5	Elsewhere: 0,83
-	Partial	Pca_ylw_g88306	104	500	6027	38	0.0055	mTP	-	pero: 7	mito: 5	Elsewhere: 0,98
-	Full TPSa	Pca_red_g21386	539	478	607	12	0.0344	luTP	-	pero: 7	mito: 4	Elsewhere: 0,98
Cytoplasm b, e Chloropast d	Partial	Pca_red_g12808	921	440	1559	43	0.0001	mTP	-	plas: 10	E.R.: 2	Elsewhere: 0,92
Plastid d, e Chloropast b	Error annotation	Pca_ylw_g1850	800	428	251	66	0.0117	cTP	-	plas: 10	E.R.: 2	Elsewhere: 0,98
Cytoplasm e Chloroplast b, d	Full TPSe	Pca_red_g20472	664	471	3092	66	0.0117	cTP	-	plas: 9	vacu: 3	Elsewhere: 0,98

## Sheet: SupTableS7
Table S7: Expression abundance (FPKM) and fold-change (FC) from TPS genes from both red and yellow trancriptomes anchored in the RED genome.
Id	Classification	Subfamily	leafYW_2	leafYW_3	leafRD_1	leafRD_3	norm.leafYW_2	norm.leafYW_3	norm.leafRD_1	norm.leafRD_3	baseMean	leafYW	leafRD	FoldChange	log2FoldChange	stat	pvalue	padj	dispGeneEst	dispFit	dispMAP	dispersion	betaConv	maxCooks
Pca_red_g55099	Full	TPSa	6.00	40.00	20.00	8.00	5.00	39.00	23.00	8.00	18.92	22.00	16.00	714.00	-486.00	-466.00	64.102.075.881.339.00	795.239.933.315.544.00	8.844.00	3.639.00	467.00	467.00	1	NA
Pca_red_g34404	Full	TPSa	16.00	11.00	41.00	50.00	13.00	11.00	47.00	52.00	30.87	12.00	50.00	4.135	2.048.00	2.908.00	363.335.005.336.223.00	16.789.901.825.537.00	0.00	2.332.00	1.897.00	1.897.00	1	NA
Pca_red_g20472	Full	TPSe/f	69.00	64.00	69.00	123.00	57.00	63.00	80.00	128.00	81.89	60.00	104.00	1.738	798.00	1.692.00	905.976.321.631.303.00	216.182.935.146.116.00	471.00	1.043.00	939.00	939.00	1	NA
Pca_red_g24428	Full	TPSb1	49.00	70.00	24.00	35.00	39.00	67.00	29.00	38.00	42.98	53.00	34.00	627.00	-674.00	-1.092.00	274738130566556	4597563640107	708	1787	1578	1578	1	NA
Pca_red_g90605	Partial	-	4.00	1.00	20.00	16.00	3.00	1.00	23.00	17.00	44.238.00	2.00	20.00	9.093	3.185.00	2.543.00	110.024.197.610.283.00	412.120.680.557.995.00	0.00	6.057.00	5.202.00	5.202.00	1	NA
Pca_red_g54145	Partial	-	17.00	14.00	26.00	16.00	14.00	14.00	30.00	17.00	18.63	14.00	24.00	1.679.00	748.00	0.86	389.987.929.110.957.00	591.731.491.304.647.00	0.00	3.691.00	3.076.00	3.076.00	1	NA
Pca_red_g50064	Partial	-	3.00	34.00	16.00	29.00	2.00	33.00	19.00	30.00	21.13	18.00	24.00	1.371	455	446	65.590.529.662.761.00	805.685.633.314.174.00	1.016.00	3.285.00	4.529.00	4.529.00	1	NA
Pca_red_g88354	Partial	-	100.00	529.00	11.00	69.00	83.00	519.00	13.00	72.00	171.47	301.00	42.00	141.00	-2.83	-1.892.00	585.455.752.383.977.00	155.281.996.803.233.00	10.609.00	635.00	2.105.00	10.609.00	1	NA
Pca_red_g42241	Partial	-	442.00	2.203	34.00	135.00	365.00	2.161	39.00	140.00	676.34	1.263.00	90.00	71.00	-3.812.00	-2.926.00	34.385.550.080.034.00	16.054.166.484.195.00	8.092.00	358.00	1.501.00	8.092.00	1	NA
Pca_red_g39065	Full	TPSa	1083	5049	4	2	895	4952	5	2	1463.23	2924	4	0.001	-9.776	-7.265	3.73638883905765e-13	2.03139380634386e-11	0.7052	0.0307	0.113	0.7052	TRUE	NA
Pca_red_g38495	Full	TPSb1	324	801	98	87	268	786	113	90	314.28	527	102	0.194	-2.368	-5.478	4.305135980119e-08	8.43617352320055e-07	0.2677	0.0466	0.0836	0.0836	TRUE	NA
Pca_red_g28382	Full	TPSb1	111	497	7	10	92	487	8	10	149.4	290	9	0.032	-4.966	-4.303	1.68369873536344e-05	0.000168903925318025	0.579	0.0691	0.152	0.579	TRUE	NA
Pca_red_g61229	Full	TPSa	50	8	0	0	41	8	0	0	12.29	24	0	0.008	-6.932	-3.748	0.000178495035008919	0.00132386179288563	1.954	0.546	0.6257	0.6257	TRUE	NA
Pca_red_g44464	Full	TPSb1	101	401	38	67	83	393	44	70	147.59	238	57	0.239	-2.064	-3.63	0.000283297200492375	0.00196338844441146	0.5159	0.0696	0.1438	0.1438	TRUE	NA
Pca_red_g25997	Full	TPSg	16	29	0	0	13	28	0	0	10.41	20	0	0.01	-6.686	-3.619	0.000296268666024685	0.00203982918393821	0.3147	0.6394	0.6187	0.6187	TRUE	NA
Pca_red_g58727	Full	TPSa	34	48	0	6	28	47	0	6	20.35	38	3	0.085	-3.552	-3.316	0.000913830932523324	0.00531721250609466	1.1388	0.3401	0.3678	0.3678	TRUE	NA
Pca_red_g91241	Partial	-	2085	2732	1	1	1722	2679	1	1	1100.93	2200	1	0	-10.972	-10.362	3.67866896332599e-25	9.24792224088097e-23	0	0.0321	0.0384	0.0384	TRUE	NA
Pca_red_g86173	Partial	-	89	230	2	1	74	226	2	1	75.61	150	2	0.011	-6.5	-6.457	1.0651856013776e-10	3.60118437854245e-09	0	0.1108	0.1515	0.1515	TRUE	NA
Pca_red_g29184	Partial	-	71	169	7	6	59	166	8	6	59.68	112	7	0.064	-3.97	-5.613	1.98855610002122e-08	4.23222869536355e-07	0.2816	0.1333	0.1595	0.1595	TRUE	NA
Pca_red_g61852	Partial	-	96	288	6	24	79	282	7	25	98.41	180	16	0.089	-3.488	-5.39	7.0300593928705e-08	1.30211043402078e-06	0.6076	0.0912	0.1646	0.1646	TRUE	NA
Pca_red_g40252	Partial	-	154	709	4	2	127	695	5	2	207.31	411	4	0.008	-6.947	-5.185	2.16451406691354e-07	3.56266660605081e-06	0.6967	0.0571	0.1451	0.6967	TRUE	NA
Pca_red_g74757	Partial	-	23	127	1	2	19	125	1	2	36.7	72	2	0.023	-5.452	-4.708	2.50169463101907e-06	3.162111911567e-05	0	0.2003	0.3027	0.3027	TRUE	NA
Pca_red_g100979	Partial	-	21	47	0	0	17	46	0	0	15.86	32	0	0.006	-7.293	-4.192	2.76251476121534e-05	0.000260726281315968	0.6009	0.4289	0.4397	0.4397	TRUE	NA
Pca_red_g66444	Partial	-	40	73	3	5	33	72	3	5	28.33	52	4	0.084	-3.582	-4.06	4.89765611798533e-05	0.000429629464355211	0	0.2517	0.2394	0.2394	TRUE	NA
Pca_red_g81414	Partial	-	49	272	12	29	40	267	14	30	87.82	154	22	0.144	-2.794	-3.979	6.91250895740431e-05	0.000577442845680582	0.7524	0.099	0.2091	0.2091	TRUE	NA
Pca_red_g45179	Partial	-	25	30	0	0	21	29	0	0	12.52	25	0	0.008	-6.953	-3.915	9.0506123969599e-05	0.000732945105814377	0	0.5364	0.4977	0.4977	TRUE	NA
Pca_red_g92977	Partial	-	39	203	0	0	32	199	0	0	57.83	116	0	0.002	-9.162	-3.529	0.000416622044566862	0.00273651277285509	2.234	0.1367	0.2461	2.234	TRUE	NA
Pca_red_g57474	Partial	-	8	27	0	0	7	26	0	0	8.27	16	0	0.012	-6.352	-3.229	0.00124162281577356	0.00688534160640037	1.3802	0.7982	0.8319	0.8319	TRUE	NA
Pca_red_g66899	Full	TPSb2	3151	5593	47206	37673	2603	5485	54659	39172	25479.73	4044	46916	11.603	3.536	11.176	5.37116755195956e-29	2.19419654452481e-26	0.154	0.0266	0.048	0.048	TRUE	NA
Pca_red_g67054	Full	TPSa	800	1013	3270	3297	661	993	3786	3428	2217.18	827	3607	4.364	2.126	8.204	2.32808113302224e-16	2.11999536735552e-14	0.0414	0.0292	0.0316	0.0316	TRUE	NA
Pca_red_g53580	Full	TPSa	86	252	2554	1934	71	247	2957	2011	1321.59	159	2484	15.627	3.966	4.721	2.34243067470583e-06	2.97486672863224e-05	0.3359	0.0311	0.0763	0.3359	TRUE	NA
Pca_red_g33004	Full	TPSa	17	47	129	119	14	46	149	124	83.31	30	136	4.58	2.195	3.983	6.79361114203373e-05	0.000568802973300991	0.273	0.103	0.1268	0.1268	TRUE	NA
Pca_red_g50681	Full	TPSb1	100	137	263	238	83	134	305	247	192.24	108	276	2.55	1.35	3.654	0.000257810717470638	0.00181107872772006	0.0589	0.0595	0.0594	0.0594	TRUE	NA
Pca_red_g11381	Full	TPSb1	3267	3783	5240	4959	2698	3710	6067	5156	4408.05	3204	5612	1.752	0.809	3.309	0.000935761992669699	0.00542336305229436	0.031	0.0278	0.0284	0.0284	TRUE	NA
Pca_red_g6530	Partial	-	16	8	92	109	13	8	107	113	60.23	10	110	10.344	3.371	5.806	6.39718130628374e-09	1.51619898276973e-07	0	0.1323	0.1146	0.1146	TRUE	NA

## Sheet: SupTableS8
Table S8: Expression abundance (FPKM) and fold-change (FC) from TPS genes from both red and yellow trancriptomes anchored in the YELLOW genome.
Id	Classification	Subfamily	leafYW_2	leafYW_3	leafRD_1	leafRD_3	norm.leafYW_2	norm.leafYW_3	norm.leafRD_1	norm.leafRD_3	baseMean	leafYW	leafRD	FoldChange	log2FoldChange	stat	pvalue	padj	dispGeneEst	dispFit	dispMAP	dispersion	betaConv	maxCooks
Pca_ylw_g29958	Full	TPSa	3	6	12	8	2	6	14	9	7.74	4	12	2.838	1.505	1.122	261.975.498.164.309	444.990.091.290.034	0	871	7.061	7.061	1	NA
Pca_ylw_g50145	Full	Tpsa	9	14	25	18	7	13	30	19	17.39	10	24	2.399	1.262	1.376	168.830.961.332.588	327.620.471.166.457	0	4.025	3.385	3.385	1	NA
Pca_ylw_g1850	Partial	-	2390	2161	2294	2501	1915	2055	2730	2682	2345.49	1985	2706	1.363	447	2.025	42.904.526.551.821	117.065.476.016.211	9,00E-04	294	23	23	1	NA
Pca_ylw_g35962	Partial	-	8	18	5	7	6	17	6	8	9.25	12	7	575	-798	-647	517.729.411.665.868	696.438.152.777.719	0	7.337	6.101	6.101	1	NA
Pca_ylw_g57660	Partial	-	6	9	21	40	5	9	25	43	20.31	7	34	5.123	2.357	2.637	835.704.680.994.182	321.717.330.544.993	0	3.485	3.012	3.012	1	NA
Pca_ylw_g59592	Partial	-	178	424	106	91	143	403	126	98	192.4	273	112	0.41	-1.286	-2.792	523.814.712.564.519	219.922.462.258.217	253	606	952	952	1	NA
Pca_ylw_g25850	Partial	-	284	378	134	123	228	359	159	132	219.6	294	146	497	-1.01	-2.811	4.944.849.676.797	209.637.779.733.786	577	564	567	567	1	NA
Pca_ylw_g36100	Full	TPSa	5859	7181	2	0	4694	6830	2	0	2881.54	5762	1	0	-12.316	-11.696	1.33042820998559e-31	7.38691087537261e-29	0.0744	0.0289	0.0335	0.0335	TRUE	NA
Pca_ylw_g39127	Full	TPSa	1096	5123	4	2	878	4872	5	2	1439.32	2875	4	0.001	-9.711	-7.213	5.48162909066469e-13	2.86748094977448e-11	0.706	0.0312	0.1173	0.706	TRUE	NA
Pca_ylw_g69664	Full	TPSb1	148	333	2	1	119	317	2	1	109.68	218	2	0.008	-7.001	-7.197	6.1569781632659e-13	3.19960664878554e-11	0	0.0862	0.1201	0.1201	TRUE	NA
Pca_ylw_g4830	Full	TPSb1	95	411	9	16	76	391	11	17	123.72	234	14	0.06	-4.059	-6.181	6.35428731434075e-10	1.80036244336845e-08	0.5753	0.0795	0.1649	0.1649	TRUE	NA
Pca_ylw_g40677	Full	TPSb1	579	3208	25	35	464	3051	30	38	895.54	1758	34	0.019	-5.707	-4.785	1.7070095742753e-06	2.14634243173082e-05	0.6662	0.0339	0.1299	0.6662	TRUE	NA
Pca_ylw_g59838	Full	TPSa	26	37	0	0	21	35	0	0	14.01	28	0	0.007	-7.073	-4.03	5.57917853410696e-05	0.00045898061410818	0.1196	0.4934	0.4642	0.4642	TRUE	NA
Pca_ylw_g3537	Full	TPSb1	120	556	4	15	96	529	5	16	161.44	312	10	0.033	-4.901	-3.692	0.000222316469645648	0.00153020261664756	0.791	0.0671	0.1711	0.791	TRUE	NA
Pca_ylw_g74740	Partial	-	61	213	0	1	49	203	0	1	63.13	126	0	0.004	-7.8	-4.977	6.44926003043963e-07	9.03496610944399e-06	0	0.1302	0.201	0.201	TRUE	NA
Pca_ylw_g42591	Partial	-	70	204	9	14	56	194	11	15	68.96	125	13	0.103	-3.274	-4.902	9.49913833654857e-07	1.27331101260097e-05	0.3654	0.1215	0.1671	0.1671	TRUE	NA
Pca_ylw_g69647	Partial	-	52	161	1	0	42	153	1	0	48.99	98	0	0.006	-7.424	-4.707	2.5122935467743e-06	3.01399037787388e-05	0	0.1601	0.2177	0.2177	TRUE	NA
Pca_ylw_g72739	Partial	-	225	1277	2	0	180	1214	2	0	349.29	697	1	0.002	-9.225	-4.606	4.09627846042553e-06	4.65490200055825e-05	1.4414	0.0454	0.154	1.4414	TRUE	NA
Pca_ylw_g42382	Partial	-	24	53	1	2	19	50	1	2	18.24	34	2	0.048	-4.367	-3.576	0.000348968146608609	0.00226268057854318	0	0.385	0.3685	0.3685	TRUE	NA
Pca_ylw_g58348	Partial	-	18	55	2	0	14	52	2	0	17.28	33	1	0.034	-4.858	-3.449	0.000562967320559689	0.00340795519530854	0.8336	0.405	0.4481	0.4481	TRUE	NA
Pca_ylw_g10296	Full	TPSb2	0	0	141	169	0	0	168	181	87.25	0	174	1086.975	10.086	6.684	2.32628847531816e-11	8.84884346957563e-10	0	0.1016	0.0908	0.0908	TRUE	NA
Pca_ylw_g3418	Full	TPSa	521	668	1955	1871	417	635	2327	2006	1346.41	526	2166	4.119	2.042	7.514	5.72113704361173e-14	3.5294843110375e-12	0.0459	0.0315	0.0344	0.0344	TRUE	NA
Pca_ylw_g54543	Full	TPSb2	825	1288	10564	9760	661	1225	12573	10465	6230.92	943	11519	12.222	3.611	12.384	3.17886999247416e-35	2.23566394492938e-32	0.0966	0.0277	0.0403	0.0403	TRUE	NA
Pca_ylw_g73225	Full	TPSb2	3385	6085	54129	42141	2712	5787	64421	45186	29526.43	4250	54804	12.898	3.689	11.389	4.75820520527796e-30	2.21452468142113e-27	0.1614	0.0269	0.0503	0.0503	TRUE	NA
Pca_ylw_g33501	Partial	-	17	8	100	104	14	8	119	112	62.94	11	116	10.749	3.426	5.951	2.66080404368923e-09	6.67145975418635e-08	0	0.1305	0.1136	0.1136	TRUE	NA
Pca_ylw_g61364	Partial	-	28	102	507	422	22	97	603	452	293.83	60	528	8.856	3.147	3.292	0.000993584369837147	0.00550603364325093	0.4304	0.0489	0.1023	0.4304	TRUE	NA
Pca_ylw_g64870	Partial	-	0	0	77	54	0	0	92	58	37.39	0	75	465.267	8.862	5.607	2.05560346522768e-08	4.14631857664281e-07	0.0976	0.2015	0.1925	0.1925	TRUE	NA
Pca_ylw_g70265	Partial	-	0	0	7	21	0	0	8	23	7.71	0	16	96.24	6.589	3.316	0.000912410506398102	0.00511707533705942	0.6171	0.8743	0.8599	0.8599	TRUE	NA
Pca_ylw_g77489	Partial	-	441	489	1723	1844	353	465	2051	1977	1211.56	409	2014	4.925	2.3	9.166	4.91442278027035e-20	6.6751782038625e-18	0.016	0.032	0.0289	0.0289	TRUE	NA
Pca_ylw_g88306	Partial	-	172	262	708	655	138	249	843	702	482.98	194	772	4	2	6.119	9.42185918989917e-10	2.62023725520149e-08	0.0846	0.0402	0.0483	0.0483	TRUE	NA
Pca_ylw_g91152	Partial	-	38	95	891	619	30	90	1060	664	461.23	60	862	14.369	3.845	9.217	3.05959438394167e-20	4.26564066356766e-18	0.2812	0.0408	0.0757	0.0757	TRUE	NA

## Sheet: SupTableS9
Supplementary Table S9. Statistics for detecting selection using site-model and branch-site model of TPSb subfamily in EasyCodeML.
Model	Parameter estimates	LnL	df	2ΔL	LRT P-value	Positively selected sites
M0: one-ratio	ω0=0.28181	-47008.002310
M3: discrete	p0=0.18155 p1=0.41598 p2=0.40248 ω0=0.05259 ω1=0.22580 ω2=0.49793	-46264.819224	4	1486.366172000	0.001	Yes
M1a: nearly neutral	p0=0.67534 p1=0.32466 ω0=0.25472 ω1=1.00000	-46762.240656
M2a: positive selection	p0=0.67532 p1=0.08813 p1=0.23655 ω0=0.25472 ω1=1.00000 ω2=1.00000	-46762.240655	2	2.000000677071	0.99	No
M7: β	p= 0.99658 q= 2.47234	-46283.209785
M8: β & ω	p0=0.98278 p=1.03054 q=2.69115 (p1= 0.01722) ω= 1.00000	-46275.978086	2	14.46339799999	0.001	134 - 0.558
Branch model B1
1ω	ω0=0.28181	-47008.002310		0.09	0.75	No (P > 0.05)
2ωD	ω0=0.28151 ω1=0.31790	-47007.953915
Branch models B2
1ω	ω= 0.28181	-47008.002310		0.42	0.51	No (P > 0.05)
2ωD	ω0=0.28239 ω1=0.23683	-47007.788286
Branch models B3
1ω	ω0=0.28181	-47008.002310		0.47	0.49	No (P > 0.05)
2ωD	ω0=0.28244 ω1=0.22942	-47007.763482
Branch-site models B1
Null (M1a)	ω0 = 0; ω1 = 1	-46761.874008		1.23	0.26	274 D 0.613 348 G 0.790
Model A (Positive selection)	Site class 0/ 1 /2a/ 2b f /0.65813/0.31453/0.01850/0.00884 ω0/ ω0/0.25431/1.00000/0.25431/1.00000 ω1/0.25431/1.00000/5.27984/5.27984	-46761.256002
Branch-site models B2
Null (M1a)	ω0 = 0; ω1 = 1	-46760.379530		28.30	0.001	121 - 0.986* 124 - 0.967* 125 - 0.555 147 - 0.731 151 - 0.951 152 - 0.728 217 C 0.576 222 V 0.974* 223 G 0.589 264 A 0.876 278 E 0.616 279 Y 0.988* 317 I 0.809 344 V 0.576 355 H 0.833 368 A 0.726 372 P 0.535 375 N 0.533 376 - 0.611 388 W 0.824 403 N 0.564
Model A (Positive selection)	Site class 0/ 1 /2a/ 2b f/0.62304/0.28853/0.06044/0.02799 ω0/0.25491/1.00000/0.25491/1.00000 ω1/0.25491/1.00000/801.24920/801.24920	-46746.227660
Branch-site models B3
Null (M1a)	ω0 = 0; ω1 = 1	-46758.436047		4.42	0.03	49 - 0.585 62 - 0.544 122 - 0.608 135 - 0.813 149 - 0.603 217 C 0.772 408 E 0.883
Model A (Positive selection)	Site class 0/ 1 /2a/ 2b f /0.69337/0.14081/0.13783/0.02799 ω0/0.31683/1.00000/ 0.31683/1.00000 ω1/0.31683/1.00000/ 188.05000/188.05000	-46760.648551
